# Supplementary material for: 2-Chloro-N′-(3,5-dibromo-2-hydroxy­benzyl­idene)benzohydrazide methanol solvate
Source: Acta Crystallogr Sect E Struct Rep Online. 2008 Jul 5;64(Pt 8):o1382. doi: 10.1107/S160053680801965X (PMC2962015; doi:10.1107/S160053680801965X)
Supplement: Supplementary file 2 [file e-64-o1382-Isup2.hkl]

# 
# h,k,l, Fc-squared, Fo-squared, sigma(Fo-squared) and status flag 
# 
data_I
_shelx_title ' B in P2(1)/c' 
_shelx_refln_list_code          4 
_shelx_F_calc_maximum      376.19 
_exptl_crystal_F_000       912.00 
_reflns_d_resolution_high  0.7828 
 
loop_ 
 _symmetry_equiv_pos_as_xyz 
 'x, y, z' 
 '-x, y+1/2, -z+1/2' 
 '-x, -y, -z' 
 'x, -y-1/2, z-1/2' 
 
_cell_length_a    11.1563 
_cell_length_b     9.6961 
_cell_length_c    18.5362 
_cell_angle_alpha  90.000 
_cell_angle_beta  120.356 
_cell_angle_gamma  90.000 
 
_shelx_F_squared_multiplier     1.000 
 
loop_ 
 _refln_index_h 
 _refln_index_k 
 _refln_index_l 
 _refln_F_squared_calc 
 _refln_F_squared_meas 
 _refln_F_squared_sigma 
 _refln_observed_status 
   1   0   0     5824.42     5029.64    261.30 o 
   2   0   0    45907.79    97501.30   6152.67 o 
   8   0   0       75.91      182.33    274.07 o 
   9   0   0       79.15      603.08    263.79 o 
  12   0   0        2.95       90.04    249.15 o 
   1   1   0     3399.37     4301.02    166.12 o 
   2   1   0     5879.40     7488.59    294.70 o 
   3   1   0     1506.99     1828.30     85.55 o 
   4   1   0     1028.80     1302.08    151.44 o 
   8   1   0       36.93      525.99    190.24 o 
  11   1   0       99.61      554.79    182.58 o 
  12   1   0        5.70       47.14    163.60 o 
   0   2   0    20130.66    24084.01   1047.73 o 
   1   2   0     1289.52     1540.33     57.95 o 
   2   2   0     2337.51     2835.58    105.11 o 
   3   2   0    10198.46    12170.26    436.62 o 
   4   2   0     1843.03     2024.42     94.72 o 
   5   2   0    13464.13    14375.43    634.32 o 
   6   2   0      649.48     1400.46    434.10 o 
   8   2   0       22.83       68.44    170.62 o 
   9   2   0      124.49      446.09    230.69 o 
  10   2   0      105.84      367.61    172.40 o 
  12   2   0       31.66      124.34    166.57 o 
   1   3   0     2456.93     2902.52    106.78 o 
   2   3   0    13518.04    15922.52    570.86 o 
   3   3   0     6990.41     8190.25    297.66 o 
   4   3   0     5522.60     6156.65    225.37 o 
   5   3   0     4540.24     4798.98    202.62 o 
   6   3   0        7.59      -47.13     80.31 o 
   7   3   0      161.06      159.07    137.99 o 
   8   3   0       16.27      -13.92     77.98 o 
  10   3   0       74.08      202.51    176.39 o 
  11   3   0        2.17     -153.92    302.69 o 
   0   4   0       11.62        9.53     23.62 o 
   1   4   0     1415.64     1493.41     59.33 o 
   2   4   0     2362.83     2655.41    101.86 o 
   3   4   0     7319.55     8594.46    311.93 o 
   4   4   0      958.00      983.96     64.17 o 
   5   4   0        2.82       20.93     37.95 o 
   6   4   0       22.88       12.38     44.24 o 
   7   4   0        7.52      -40.96     79.31 o 
   8   4   0     1426.52     1791.87    133.24 o 
   9   4   0       31.81       23.22     98.34 o 
  10   4   0      244.42     1004.78    324.20 o 
  11   4   0       84.81      390.78    386.32 o 
   1   5   0     4556.36     5052.51    185.72 o 
   2   5   0     2343.33     2732.13    105.01 o 
   3   5   0     4711.95     5546.10    206.47 o 
   4   5   0     2279.04     2495.52    101.70 o 
   5   5   0       89.81      137.36     29.66 o 
   6   5   0      226.19      281.94     62.42 o 
   7   5   0     1293.24     1306.76    104.44 o 
   8   5   0      390.57      462.18     70.19 o 
   9   5   0      446.06      453.86    226.37 o 
  10   5   0       23.19     -134.86    150.35 o 
  11   5   0        8.29      -99.96    357.32 o 
   0   6   0     3375.76     3613.68    165.48 o 
   1   6   0     1763.76     1962.06     67.59 o 
   2   6   0      728.19      863.77     43.75 o 
   3   6   0      307.38      403.77     31.82 o 
   4   6   0     2716.64     2994.16    120.65 o 
   5   6   0      185.40      225.02     47.16 o 
   6   6   0      103.69      107.39     92.05 o 
   7   6   0      526.65      548.17    158.54 o 
   8   6   0       49.75       32.22     54.07 o 
   9   6   0      152.89      130.81     94.32 o 
  10   6   0       17.06       61.75     97.77 o 
   1   7   0     7609.33     8558.62    289.26 o 
   2   7   0      486.11      661.95     48.18 o 
   3   7   0      443.41      538.14     46.60 o 
   4   7   0     1077.01     1091.54     68.66 o 
   5   7   0      389.89      439.81     60.96 o 
   6   7   0     1488.47     1969.54    302.78 o 
   7   7   0      302.46      274.62     74.85 o 
   8   7   0      209.32       96.74     73.87 o 
   9   7   0        2.25       94.90     80.62 o 
  10   7   0      107.10      173.77    251.42 o 
   0   8   0     4534.56     4256.16    451.65 o 
   1   8   0      699.30      877.22     67.15 o 
   2   8   0      432.19      502.07     55.22 o 
   3   8   0     1065.30     1247.32    116.05 o 
   4   8   0       18.00       -4.52     44.63 o 
   5   8   0      668.71      779.75    100.28 o 
   6   8   0       94.51      -41.45    358.39 o 
   7   8   0        3.54     -179.12    464.08 o 
   8   8   0        0.07     -155.60    245.51 o 
   9   8   0       86.88      -66.26    137.64 o 
   1   9   0     2532.66     2583.28    216.03 o 
   2   9   0       29.99       -1.30     77.69 o 
   3   9   0        4.27      -24.44     44.56 o 
   4   9   0      700.12      849.83     83.48 o 
   5   9   0      293.35      279.20    144.85 o 
   6   9   0     1154.54     1120.79    365.92 o 
   7   9   0        3.50      -60.55    636.93 o 
   8   9   0       25.13     -231.76    680.80 o 
   0  10   0      361.79      412.94    152.08 o 
   1  10   0     1514.76     1468.51    157.78 o 
   2  10   0       13.81       52.45     93.65 o 
   3  10   0      940.53     1325.39    169.16 o 
   4  10   0      343.00      773.16    303.08 o 
   5  10   0      346.17      244.04    339.79 o 
   6  10   0       12.89     -110.16    456.68 o 
   7  10   0       13.07     -121.55    565.72 o 
   1  11   0      155.64      321.18    115.58 o 
   2  11   0        6.04      -89.36    101.55 o 
   3  11   0        0.10        7.31    107.09 o 
   4  11   0      206.02      294.25    299.43 o 
   5  11   0       46.58      -99.09    366.27 o 
   0  12   0      437.50      563.30    196.90 o 
   1  12   0      156.23      137.92    120.74 o 
   2  12   0      444.61      569.09    149.06 o 
   3  12   0      330.37      377.00    273.44 o 
 -12   1   1        1.59       -4.46    185.39 o 
 -11   1   1      123.49      446.04    187.86 o 
  -9   1   1       82.28      160.67    196.72 o 
  -7   1   1      182.92      413.58    161.29 o 
  -6   1   1      351.40      390.15    153.03 o 
  -5   1   1     2243.09     2020.10    106.16 o 
  -4   1   1    13429.43    13132.90    671.19 o 
  -3   1   1     8777.35     8850.46    392.31 o 
  -2   1   1     3850.82     3995.48    177.19 o 
  -1   1   1     1696.62     1827.98     76.24 o 
   0   1   1     1998.19     2141.59    115.64 o 
   1   1   1     1760.89     1649.38     65.29 o 
   2   1   1     8790.45     6284.13    438.22 o 
   3   1   1    23301.94    24000.20    923.59 o 
   4   1   1      855.24     1192.05    197.18 o 
   5   1   1       10.22       27.89     55.43 o 
   7   1   1       39.87      126.00    143.94 o 
   9   1   1      150.12      595.59    178.70 o 
  11   1   1      241.87      730.37    181.66 o 
 -12   2   1       94.81      341.34    198.78 o 
 -11   2   1       48.54      271.32    358.29 o 
 -10   2   1       16.18      -72.94    296.43 o 
  -9   2   1      155.77      435.32    179.59 o 
  -8   2   1     1764.18     2057.75    239.90 o 
  -7   2   1      963.00     1009.58     93.07 o 
  -6   2   1     5429.61     5027.17    243.20 o 
  -5   2   1    10833.73    10538.77    555.83 o 
  -4   2   1       37.44       38.62     22.45 o 
  -3   2   1       57.69       64.01     11.86 o 
  -2   2   1     4052.98     4361.21    175.74 o 
  -1   2   1    20205.13    21317.17    826.25 o 
   0   2   1     1134.15     1150.00     49.16 o 
   1   2   1     1514.06     1609.76     61.41 o 
   2   2   1      737.54      687.02     32.64 o 
   3   2   1     6237.25     6122.77    322.24 o 
   4   2   1     2881.91     2694.25    123.92 o 
   5   2   1     2212.90     2269.30    181.31 o 
   6   2   1     3605.61     4441.41    255.27 o 
   7   2   1        5.67       -6.95    166.57 o 
   8   2   1        2.64      168.64    152.08 o 
   9   2   1        5.04      127.65    153.91 o 
  10   2   1      157.08      379.97    166.23 o 
  11   2   1       95.98      370.59    167.21 o 
 -12   3   1        4.43      301.72    381.81 o 
 -11   3   1       10.49     -132.52    341.44 o 
 -10   3   1        0.94       90.35    166.42 o 
  -9   3   1       72.71       92.45    147.73 o 
  -8   3   1      508.91      566.80    246.31 o 
  -7   3   1     1562.02     1236.54    189.49 o 
  -6   3   1       64.50       62.22     36.48 o 
  -5   3   1      528.59      558.57     44.77 o 
  -4   3   1     1661.43     1504.08     64.95 o 
  -3   3   1       23.44       19.09     17.46 o 
  -2   3   1     3458.62     3537.75    131.44 o 
  -1   3   1     1672.50     1728.54     66.01 o 
   0   3   1     2253.44     2208.24     82.76 o 
   1   3   1       66.66       83.10     17.93 o 
   2   3   1       52.52       88.41     18.48 o 
   3   3   1      914.60      888.64     47.30 o 
   4   3   1      304.20      344.20     36.61 o 
   5   3   1     1215.35     1151.67    174.55 o 
   6   3   1      803.37      786.29    203.63 o 
   7   3   1      112.40       74.58     49.61 o 
   8   3   1       20.88       39.96    115.68 o 
   9   3   1      153.41      189.68    155.51 o 
  10   3   1        5.02      -88.74    194.08 o 
  11   3   1       47.36       88.80    301.01 o 
 -11   4   1      150.28      580.37    194.11 o 
 -10   4   1      345.72      510.65    267.30 o 
  -9   4   1       70.26      103.09    139.36 o 
  -8   4   1      103.83      108.23     51.92 o 
  -7   4   1      110.39       88.89     44.10 o 
  -6   4   1     4570.95     4117.04    180.73 o 
  -5   4   1        8.84       29.10     22.29 o 
  -4   4   1       63.26       21.86     22.40 o 
  -3   4   1      169.32      157.34     18.72 o 
  -2   4   1      285.09      356.32     23.41 o 
  -1   4   1    23717.23    23526.47    723.58 o 
   0   4   1      348.13      388.78     29.23 o 
   1   4   1     5274.75     5240.08    192.87 o 
   2   4   1      351.44      394.31     25.14 o 
   3   4   1     1027.48     1040.81     49.69 o 
   4   4   1     6353.78     5756.16    218.18 o 
   5   4   1     2035.99     1801.37    126.95 o 
   6   4   1     4229.10     3549.47    346.10 o 
   7   4   1      216.73      176.45     81.96 o 
   8   4   1      262.52      131.59    121.66 o 
   9   4   1        6.58     -134.88    130.57 o 
  10   4   1       36.37      102.44    287.93 o 
  11   4   1       54.83      -16.13    171.72 o 
 -11   5   1      103.40       71.61    585.75 o 
 -10   5   1       23.81      -11.92    191.74 o 
  -9   5   1       76.47       79.77    104.55 o 
  -8   5   1       26.03      -19.19     53.45 o 
  -7   5   1     1550.58     1540.90    203.48 o 
  -6   5   1     2016.95     1891.62    110.02 o 
  -5   5   1      315.40      372.88     39.98 o 
  -4   5   1     4488.51     4502.02    171.51 o 
  -3   5   1     4125.36     3938.51    148.94 o 
  -2   5   1     1842.03     1762.51     71.46 o 
  -1   5   1     5260.69     5219.15    165.10 o 
   0   5   1    14633.45    14451.32    449.36 o 
   1   5   1       16.48       19.29     14.47 o 
   2   5   1     1712.55     1572.87     65.45 o 
   3   5   1       93.29      113.57     21.61 o 
   4   5   1     1174.52     1120.14     57.81 o 
   5   5   1     1847.54     1912.42     98.77 o 
   6   5   1        1.15      -42.59     69.89 o 
   7   5   1      854.79      984.47    147.30 o 
   8   5   1      193.35       93.10     57.11 o 
   9   5   1      191.29      201.39    310.45 o 
  10   5   1        0.74     -111.93    165.08 o 
 -11   6   1      291.05      486.46    208.42 o 
 -10   6   1       48.20      105.24    127.44 o 
  -9   6   1      792.93      770.08    126.51 o 
  -8   6   1      104.12       67.74     62.99 o 
  -7   6   1      503.90      462.95     70.47 o 
  -6   6   1     1987.33     1852.82    111.72 o 
  -5   6   1        5.82       -0.15     30.86 o 
  -4   6   1     2495.60     2371.10     99.30 o 
  -3   6   1      193.41      260.99     26.89 o 
  -2   6   1     2202.60     2184.48     87.25 o 
  -1   6   1     2735.51     2557.41     85.25 o 
   0   6   1     2574.49     2365.82     79.52 o 
   1   6   1     2761.86     2773.04    120.68 o 
   2   6   1     4994.53     4714.65    178.10 o 
   3   6   1     1873.06     1842.84     79.78 o 
   4   6   1     2338.77     2260.61     96.90 o 
   5   6   1       19.44      -36.94     77.98 o 
   6   6   1       27.95       19.07     65.24 o 
   7   6   1      108.90        0.33     59.16 o 
   8   6   1       21.09       13.87     62.23 o 
   9   6   1      792.93      925.81    151.38 o 
  10   6   1       25.77      145.87    203.53 o 
 -10   7   1       47.28       75.80    172.91 o 
  -9   7   1      154.83      157.09    161.20 o 
  -8   7   1      970.48      915.38    281.02 o 
  -7   7   1        4.22     -125.01    130.10 o 
  -6   7   1        1.39       -5.72     88.56 o 
  -5   7   1      194.02      218.84     51.32 o 
  -4   7   1      386.31      386.87     45.25 o 
  -3   7   1       14.40        6.07     22.56 o 
  -2   7   1      414.60      479.34     39.43 o 
  -1   7   1      160.36      177.92     29.07 o 
   0   7   1       95.11      109.37     21.18 o 
   1   7   1     4333.30     4012.70    143.07 o 
   2   7   1     1702.75     1666.62     83.19 o 
   3   7   1     1064.50      965.88     61.21 o 
   4   7   1      940.12      981.00     67.70 o 
   5   7   1      717.84      799.13     79.86 o 
   6   7   1       47.39       -7.16    199.01 o 
   7   7   1      189.73      164.64    202.42 o 
   8   7   1       52.77      -58.87    152.49 o 
   9   7   1      255.59      211.84     86.77 o 
  -9   8   1      150.18      163.65     95.96 o 
  -8   8   1      317.21      228.10     98.12 o 
  -7   8   1        4.03     -163.11    453.68 o 
  -6   8   1       23.02      -89.86    372.39 o 
  -5   8   1     2045.52     1990.71    218.50 o 
  -4   8   1     2667.37     2475.52    138.34 o 
  -3   8   1     2922.26     2604.79    140.76 o 
  -2   8   1     3285.11     2942.14    151.31 o 
  -1   8   1        5.03       13.19     34.16 o 
   0   8   1       15.91      -27.63     63.03 o 
   1   8   1       37.25      135.69     84.00 o 
   2   8   1     1495.19     1406.10     89.80 o 
   3   8   1      806.88      860.85     75.55 o 
   4   8   1      632.50      854.97     69.79 o 
   5   8   1       62.12       76.93    140.39 o 
   6   8   1       38.56      -67.05    176.46 o 
   8   8   1       41.61     -106.43    333.27 o 
   9   8   1      123.67      124.36    117.68 o 
  -8   9   1       80.54        4.11    529.57 o 
  -7   9   1      162.98      -34.05    436.37 o 
  -6   9   1       21.70       36.97    273.08 o 
  -5   9   1      257.63      211.06     87.43 o 
  -4   9   1      345.01      365.08     61.11 o 
  -3   9   1       10.19       40.86     44.24 o 
  -2   9   1      408.58      518.19    105.05 o 
  -1   9   1      155.80      227.22     87.73 o 
   0   9   1       52.00        1.37     75.50 o 
   1   9   1      187.23      214.81     86.78 o 
   2   9   1      102.97       47.12     81.22 o 
   3   9   1       93.10      150.80     89.06 o 
   4   9   1      798.10     1021.49    112.64 o 
   5   9   1      123.34       -3.15    256.66 o 
   6   9   1      459.51      401.33    409.07 o 
   7   9   1      389.08      420.02    128.84 o 
   8   9   1        0.16     -207.62    679.62 o 
  -7  10   1       64.49     -173.82    603.76 o 
  -6  10   1        3.08     -112.22    343.06 o 
  -5  10   1       30.46       -5.06     72.65 o 
  -4  10   1       19.94       98.65    231.35 o 
  -3  10   1      124.92       64.80     97.65 o 
  -2  10   1      253.61      252.64    103.58 o 
  -1  10   1      204.77      161.70     96.91 o 
   0  10   1       84.77       66.15     89.70 o 
   1  10   1      666.85      665.76    133.58 o 
   2  10   1      553.29      559.28    121.35 o 
   3  10   1      449.72      402.59    118.78 o 
   4  10   1       14.22     -184.48    260.75 o 
   5  10   1       31.07     -246.10    362.83 o 
  -5  11   1      168.62     -185.00    337.68 o 
  -4  11   1        8.29     -100.49    254.51 o 
  -3  11   1       87.88      129.82    114.39 o 
  -2  11   1      322.27      294.84    118.10 o 
  -1  11   1      120.14      133.22    107.87 o 
   0  11   1     1014.72     1162.23    177.18 o 
   1  11   1        0.79       -2.67    100.43 o 
   2  11   1      309.62      290.15    119.95 o 
   3  11   1      152.11      -16.90    108.06 o 
   4  11   1      196.02        0.97    306.89 o 
   5  11   1       85.78     -354.28    392.03 o 
  -3  12   1       32.73      116.73    241.63 o 
  -2  12   1        1.47       -7.72    117.50 o 
  -1  12   1       21.12       94.74    117.13 o 
   0  12   1       36.73       -2.72    112.52 o 
   1  12   1        1.72       -9.89    114.66 o 
   2  12   1       18.39       24.16    120.81 o 
 -12   0   2       30.84      -77.41    283.05 o 
 -11   0   2      174.90      654.77    332.00 o 
  -7   0   2     9888.67    11703.32    743.79 o 
  -6   0   2      799.43     1196.16    427.28 o 
  -5   0   2     1430.60     1441.13     80.30 o 
  -4   0   2     2985.68     2970.33    164.89 o 
  -3   0   2      103.15      118.49     16.44 o 
  -2   0   2    18733.77    20643.04   1014.43 o 
  -1   0   2      971.49     1087.05     96.52 o 
   0   0   2     8847.34     9540.06    791.86 o 
   1   0   2      208.45      268.51     36.27 o 
   2   0   2     1256.78     1658.91    166.41 o 
   3   0   2    13369.80    12937.17    842.84 o 
   4   0   2     1544.88     1803.88    289.67 o 
   5   0   2    11922.65    15866.29   1888.70 o 
   8   0   2       67.33      159.59    222.09 o 
  10   0   2       83.60      152.13    230.69 o 
  11   0   2      231.51      764.35    250.63 o 
 -12   1   2       11.40        3.65    203.08 o 
 -11   1   2      124.37      381.58    226.06 o 
 -10   1   2        6.48      117.89    307.83 o 
  -9   1   2      454.84     1424.08    422.55 o 
  -8   1   2      766.93     1031.47    389.23 o 
  -7   1   2      459.58      527.93    304.11 o 
  -6   1   2      795.25      799.93     59.87 o 
  -5   1   2     1136.53     1151.44     99.58 o 
  -4   1   2     8304.21     8034.79    268.34 o 
  -3   1   2      703.89      715.64     30.52 o 
  -2   1   2     5629.89     5839.81    228.26 o 
  -1   1   2     2905.64     2894.51    154.79 o 
   0   1   2      259.72      317.60     32.15 o 
   1   1   2     3104.50     2824.82    294.49 o 
   2   1   2    33184.71    26528.92   1678.75 o 
   3   1   2     2683.61     2732.41    207.35 o 
   4   1   2      698.98     1213.93    233.37 o 
   7   1   2       12.33       88.05    137.92 o 
   8   1   2      149.96      481.36    166.22 o 
   9   1   2       23.96      198.53    144.86 o 
  10   1   2        6.12      265.94    155.12 o 
  11   1   2        2.05      142.38    149.42 o 
 -12   2   2      244.26      604.23    226.17 o 
 -11   2   2      110.75      185.17    227.24 o 
 -10   2   2       23.69     -121.17    176.85 o 
  -9   2   2      143.95      260.31    196.00 o 
  -8   2   2      113.03       36.14    134.83 o 
  -7   2   2      500.77      727.95    336.51 o 
  -6   2   2      841.24      836.57     61.08 o 
  -5   2   2     1372.51     1292.27     71.75 o 
  -4   2   2     2448.82     2379.46     92.98 o 
  -3   2   2        3.78       21.73     15.74 o 
  -2   2   2    38614.14    42359.34   1673.37 o 
  -1   2   2      317.01      354.16     25.94 o 
   0   2   2     5596.81     5376.83    223.40 o 
   1   2   2    10898.57    10451.92    398.29 o 
   2   2   2      689.99      666.41     40.00 o 
   3   2   2      293.33      414.70     43.40 o 
   4   2   2       97.43       74.24     54.37 o 
   5   2   2     3279.46     5094.49    511.78 o 
   7   2   2       74.28      -20.18    116.15 o 
   8   2   2      451.55     1110.85    300.61 o 
   9   2   2      237.61      580.92    178.81 o 
  10   2   2       27.95      237.57    162.57 o 
  11   2   2        3.40      145.22    236.65 o 
 -12   3   2      166.53      384.13    212.31 o 
 -11   3   2       69.38       90.64    453.51 o 
 -10   3   2      155.36      139.19     82.80 o 
  -9   3   2     2072.82     2119.09    273.66 o 
  -8   3   2      366.80      495.90    283.69 o 
  -7   3   2        8.80      -24.42     38.14 o 
  -6   3   2      863.23      955.11    114.14 o 
  -5   3   2    11423.59    11031.82    403.50 o 
  -4   3   2     6149.98     5733.49    216.25 o 
  -3   3   2    20067.41    20429.09    737.12 o 
  -2   3   2     1528.14     1632.35     63.68 o 
  -1   3   2      384.94      413.75     19.91 o 
   0   3   2     7980.34     8220.46    330.21 o 
   1   3   2      798.77      821.80     36.78 o 
   2   3   2    18834.89    17550.10    639.03 o 
   3   3   2     2192.89     2015.11     92.46 o 
   4   3   2        1.48      -24.20     25.93 o 
   5   3   2      106.70      132.25     57.40 o 
   6   3   2      507.79      572.08    346.31 o 
   7   3   2     3509.25     4935.28    510.20 o 
   8   3   2        3.54       58.77    117.71 o 
   9   3   2      135.05      215.66    139.78 o 
  10   3   2      191.23      412.42    161.57 o 
  11   3   2       82.41      357.21    174.54 o 
 -12   4   2       19.39      202.73    193.17 o 
 -11   4   2       14.31     -112.80    173.25 o 
 -10   4   2      393.57      643.48    298.57 o 
  -9   4   2        8.62      -36.94    126.74 o 
  -8   4   2       29.88      -44.11     45.50 o 
  -7   4   2       61.36       50.72     49.07 o 
  -6   4   2      503.03      526.95     47.96 o 
  -5   4   2     2016.95     1858.94     81.30 o 
  -4   4   2     1526.18     1515.58     65.81 o 
  -3   4   2     2954.66     2822.46    109.33 o 
  -2   4   2        7.68       15.06     17.29 o 
  -1   4   2      533.63      548.56     22.78 o 
   0   4   2       57.30       76.61     14.53 o 
   1   4   2    15169.64    15192.96    548.51 o 
   2   4   2      539.57      571.71     43.88 o 
   3   4   2     4491.45     4214.72    163.42 o 
   4   4   2     2382.00     2196.74    104.51 o 
   5   4   2      104.76      121.57     36.32 o 
   6   4   2       16.50      -57.12     70.15 o 
   7   4   2      294.57      218.82    276.18 o 
   8   4   2      341.75      442.02    126.76 o 
   9   4   2       13.67       34.49    124.90 o 
  10   4   2       61.57       62.08    220.93 o 
 -11   5   2        7.17      -23.88    170.56 o 
 -10   5   2      265.56      204.17    149.68 o 
  -9   5   2      166.95      254.34    111.33 o 
  -8   5   2      337.55      545.94    145.89 o 
  -7   5   2      128.32      120.42     51.49 o 
  -6   5   2     1394.14     1282.72    143.35 o 
  -5   5   2     2246.40     2057.43     89.05 o 
  -4   5   2     3574.19     3325.06    130.53 o 
  -3   5   2     4800.95     4868.38    182.51 o 
  -2   5   2       96.00      101.09     13.39 o 
  -1   5   2     1707.27     1749.26     59.80 o 
   0   5   2     5342.93     5206.02    192.45 o 
   1   5   2     3090.18     2870.03    111.14 o 
   2   5   2     7397.45     6872.77    255.95 o 
   3   5   2      399.59      405.51     31.86 o 
   4   5   2      322.26      362.71     38.12 o 
   5   5   2      479.08      576.42     75.27 o 
   6   5   2       28.68       22.60    101.98 o 
   7   5   2     1149.51     1380.29    113.89 o 
   8   5   2       26.03     -124.46    134.20 o 
   9   5   2        2.70      -63.15    161.22 o 
  10   5   2       39.54      150.96    193.44 o 
 -11   6   2       89.04     -125.71    183.83 o 
 -10   6   2      423.45      831.51    335.22 o 
  -9   6   2       24.33       91.06     64.13 o 
  -8   6   2     1049.42     1026.43     90.41 o 
  -7   6   2      523.29      504.04     59.12 o 
  -6   6   2     1365.66     1138.40    160.75 o 
  -5   6   2      122.31       87.60     28.90 o 
  -4   6   2     2362.08     2385.68     99.35 o 
  -3   6   2     1803.37     1511.42     67.09 o 
  -2   6   2      212.24      225.13     24.29 o 
  -1   6   2        9.09       -0.87     13.66 o 
   0   6   2     1245.86     1203.96     59.77 o 
   1   6   2     3985.34     3725.24    142.25 o 
   2   6   2      818.80      795.67     43.73 o 
   3   6   2      900.62      926.86     75.56 o 
   4   6   2      105.58       89.64     40.21 o 
   5   6   2     1325.56     1160.20    102.43 o 
   6   6   2      177.29      115.45     53.45 o 
   7   6   2       50.01       -3.75    126.89 o 
   8   6   2       93.84       35.29    118.33 o 
   9   6   2      258.52      178.90    149.04 o 
  10   6   2        8.10       85.66    193.95 o 
 -10   7   2        5.07       30.16    216.07 o 
  -9   7   2        0.14        4.16     79.54 o 
  -8   7   2     1578.18     1741.12    126.76 o 
  -7   7   2        8.57      -44.98     53.46 o 
  -6   7   2     1062.14     1005.72    131.11 o 
  -5   7   2      126.36      113.90     37.87 o 
  -4   7   2       20.35        6.32     26.73 o 
  -3   7   2     3332.00     3098.35    137.61 o 
  -2   7   2      738.67      815.65     66.47 o 
  -1   7   2     6927.04     6380.37    262.21 o 
   0   7   2      354.24      399.91     53.09 o 
   1   7   2     3839.96     3499.35    153.94 o 
   2   7   2       35.16       15.52     28.53 o 
   3   7   2      926.99      926.88     91.68 o 
   4   7   2      649.81      666.96     58.98 o 
   5   7   2     1137.31     1114.30     94.54 o 
   6   7   2      719.60      707.63    115.53 o 
   7   7   2       10.37      -35.37     64.27 o 
   8   7   2        1.10     -100.73     67.16 o 
   9   7   2       39.00        8.51    154.74 o 
  -9   8   2      148.57      184.11     99.47 o 
  -8   8   2      243.52      119.25    305.45 o 
  -7   8   2        6.63     -204.46    294.40 o 
  -6   8   2       16.73       22.94     76.84 o 
  -5   8   2      309.12      316.61    140.61 o 
  -4   8   2       26.37       -1.48     40.34 o 
  -3   8   2        1.29      -26.02     36.37 o 
  -2   8   2      594.06      658.60     58.13 o 
  -1   8   2      256.08      291.79     47.01 o 
   0   8   2      874.85      885.17     70.31 o 
   1   8   2        5.75      -16.37     42.81 o 
   2   8   2      248.54      248.61     41.94 o 
   3   8   2      165.22      199.38     43.68 o 
   4   8   2       44.85       28.54     87.54 o 
   5   8   2      572.33      535.11     87.13 o 
   6   8   2        1.51     -125.73    271.66 o 
   7   8   2        1.64     -154.90    211.20 o 
   8   8   2        5.15      -64.04    190.63 o 
  -8   9   2      222.74      181.91    112.09 o 
  -7   9   2       16.19      -11.87    342.11 o 
  -6   9   2      428.50      328.91     86.15 o 
  -5   9   2      181.15      249.13     70.52 o 
  -4   9   2        6.25      -18.94     46.91 o 
  -3   9   2      120.53      131.98     62.69 o 
  -2   9   2      532.25      490.12     66.38 o 
  -1   9   2      930.71     1209.88    142.54 o 
   0   9   2       39.53       74.10     78.10 o 
   1   9   2      169.62      171.42     86.58 o 
   2   9   2        1.76       35.44     81.60 o 
   3   9   2      621.86      552.96    115.23 o 
   4   9   2      515.15      326.46    292.00 o 
   5   9   2       94.98      -23.99    400.56 o 
   6   9   2      505.16      423.79    144.22 o 
   7   9   2        3.22       -8.48    254.20 o 
  -7  10   2        9.90       -7.37     90.57 o 
  -6  10   2      261.75      303.72     86.40 o 
  -5  10   2      399.49      410.79    115.14 o 
  -4  10   2      381.27      370.33    235.99 o 
  -3  10   2      843.62      970.06    196.47 o 
  -2  10   2      389.56      387.46    110.56 o 
  -1  10   2      128.53      122.73     94.09 o 
   0  10   2        2.90       38.83     87.60 o 
   1  10   2      279.82      337.68    107.03 o 
   2  10   2      281.90      367.39    112.82 o 
   3  10   2      191.08      206.67    107.21 o 
   4  10   2      140.04      -80.86    306.14 o 
   5  10   2        0.01     -579.48    386.32 o 
   6  10   2       47.97     -813.38    542.25 o 
  -6  11   2      168.03     -491.41    379.29 o 
  -5  11   2        0.85     -238.88    301.19 o 
  -4  11   2       36.21      -42.92    238.56 o 
  -3  11   2      117.21       42.88    110.19 o 
  -2  11   2       73.55      125.28    110.77 o 
  -1  11   2       26.72       65.96    103.36 o 
   0  11   2       57.14       85.97    104.20 o 
   1  11   2       23.68        9.14    102.37 o 
   2  11   2       82.60      -54.83    104.88 o 
   3  11   2       11.48      -24.39    110.38 o 
   4  11   2      210.39       -1.76    345.18 o 
  -3  12   2      352.60      522.05    262.30 o 
  -2  12   2      106.57      175.89    123.86 o 
  -1  12   2       78.94       76.37    117.81 o 
   0  12   2        7.07      117.38    117.38 o 
   1  12   2      866.03      920.85    163.97 o 
   2  12   2       32.55       55.48    125.11 o 
 -13   1   3        1.17        3.55    197.19 o 
 -12   1   3      154.74      249.53    209.89 o 
  -9   1   3     1180.37     1459.00    244.72 o 
  -8   1   3      829.15      897.01     86.31 o 
  -7   1   3       48.09      -27.98     36.17 o 
  -6   1   3     7436.98     7737.22    336.88 o 
  -5   1   3     7479.30     7068.45    242.76 o 
  -4   1   3    21310.10    22562.05    748.33 o 
  -3   1   3    16370.41    17567.84    577.65 o 
  -2   1   3      206.68      222.05     14.78 o 
  -1   1   3    12710.24    13238.31    829.80 o 
   0   1   3      148.04      148.85     15.07 o 
   1   1   3   141521.45   169195.00   9852.38 o 
   2   1   3     1710.04     1618.97    114.68 o 
   3   1   3     6344.59     5900.69    372.21 o 
   4   1   3      384.30      194.37     71.59 o 
   5   1   3      516.38      680.75    226.45 o 
   9   1   3       47.06      254.49    146.27 o 
  10   1   3       14.86      254.73    153.30 o 
  11   1   3       32.87      181.01    150.39 o 
 -12   2   3      227.46      627.65    336.12 o 
 -11   2   3       40.02      106.38    205.60 o 
 -10   2   3      211.74      149.91    175.31 o 
  -9   2   3      760.55      854.12    125.80 o 
  -8   2   3     1887.53     1686.99    118.28 o 
  -7   2   3      658.96     1034.04    351.32 o 
  -6   2   3     4028.34     3904.22    185.26 o 
  -5   2   3      526.27      602.34     64.03 o 
  -4   2   3     4375.38     4241.70    221.81 o 
  -3   2   3      941.06      892.01     38.75 o 
  -2   2   3      573.53      543.44     24.92 o 
  -1   2   3    38713.81    37048.00   1947.82 o 
   0   2   3     1462.88     1506.09     89.34 o 
   1   2   3      724.52      703.89     50.84 o 
   2   2   3     1234.06     1125.79     89.95 o 
   3   2   3     2415.21     2259.63    365.78 o 
   8   2   3       21.91       59.14    129.33 o 
   9   2   3        0.59      213.49    147.44 o 
  11   2   3        1.72      186.54    147.63 o 
 -12   3   3        0.17      -72.00    466.40 o 
 -11   3   3        5.84      -36.07    123.89 o 
 -10   3   3      126.85      168.73    294.07 o 
  -9   3   3     1308.21     1279.51    107.99 o 
  -8   3   3        9.48      -25.19     70.35 o 
  -7   3   3     1443.07     1332.19     82.17 o 
  -6   3   3      519.87      777.63    172.81 o 
  -5   3   3      161.87      192.04     27.04 o 
  -4   3   3     9329.91     9404.33    347.64 o 
  -3   3   3     1917.14     2125.56     91.80 o 
  -2   3   3    21914.74    22380.10    892.86 o 
  -1   3   3     2689.62     2394.36    102.87 o 
   0   3   3    12318.25    11459.22    559.63 o 
   1   3   3     2564.01     2405.45     96.19 o 
   2   3   3      188.20      293.26     36.75 o 
   3   3   3      994.32      923.15     56.26 o 
   4   3   3     1513.94     1650.72    246.07 o 
   5   3   3       67.83      116.91    172.98 o 
   6   3   3      243.98      430.44    334.32 o 
   7   3   3       40.68       21.92     90.31 o 
   8   3   3       24.93      191.61    112.16 o 
   9   3   3      124.12      378.21    139.36 o 
  10   3   3        2.69      111.15    141.36 o 
 -12   4   3       13.28     -313.94    242.10 o 
 -11   4   3       71.60      -77.73    160.79 o 
 -10   4   3       34.50      -26.10    183.57 o 
  -9   4   3        3.85      -52.56     71.14 o 
  -8   4   3     2019.29     1860.94    122.99 o 
  -7   4   3      110.98      153.31     55.06 o 
  -6   4   3      727.03      930.08    121.94 o 
  -5   4   3      435.21      518.56     36.63 o 
  -4   4   3     1959.88     1818.68     76.91 o 
  -3   4   3    10315.93    10201.86    412.87 o 
  -2   4   3    16884.25    17767.52    549.89 o 
  -1   4   3     9466.18     9872.21    356.55 o 
   0   4   3      649.76      729.91     59.27 o 
   1   4   3      383.81      413.28     32.26 o 
   2   4   3      504.30      540.26     41.09 o 
   3   4   3     2549.53     2464.93    102.55 o 
   4   4   3     1561.35     1707.75    183.65 o 
   5   4   3      519.46      638.55    155.16 o 
   6   4   3      190.25       96.63    159.09 o 
   7   4   3       72.44      -41.69     86.20 o 
   8   4   3      408.63      198.39    143.76 o 
   9   4   3       48.33       95.84    125.61 o 
  10   4   3       69.18       86.85    152.25 o 
 -12   5   3        6.81       -9.20    179.73 o 
 -11   5   3      262.96      324.70    270.54 o 
 -10   5   3      279.46      257.41    233.37 o 
  -9   5   3      187.93      319.13    126.77 o 
  -8   5   3       47.92       47.68     70.97 o 
  -7   5   3     1815.73     1727.41    102.88 o 
  -6   5   3      866.66      893.26    105.61 o 
  -5   5   3        2.37      -12.55     21.28 o 
  -4   5   3       90.77      125.57     23.75 o 
  -3   5   3      441.32      459.66     32.23 o 
  -2   5   3     3099.92     3264.19    105.90 o 
  -1   5   3     1941.98     2059.94     81.18 o 
   0   5   3      888.59      912.12     82.52 o 
   1   5   3     1364.34     1313.51     58.74 o 
   2   5   3     3542.28     3064.23    122.71 o 
   3   5   3     1092.55     1114.24     56.98 o 
   4   5   3     2480.86     2254.83    107.86 o 
   5   5   3     3255.79     3499.92    199.44 o 
   6   5   3        0.98      -48.93     43.18 o 
   7   5   3      191.84      138.07    196.33 o 
   8   5   3       80.64       85.94    117.28 o 
   9   5   3       77.72      110.95    143.34 o 
  10   5   3       45.29     -134.38    172.38 o 
 -11   6   3      272.03      410.36    243.08 o 
 -10   6   3       24.84       26.73     72.38 o 
  -9   6   3        6.28       42.07    157.63 o 
  -8   6   3      616.75      507.63    147.77 o 
  -7   6   3     1516.58     1572.47    112.01 o 
  -6   6   3     3519.41     3080.69    143.25 o 
  -5   6   3     2682.32     2457.73    104.05 o 
  -4   6   3     4099.44     3902.00    158.24 o 
  -3   6   3     3697.87     3415.80    134.44 o 
  -2   6   3       40.27       36.40     24.81 o 
  -1   6   3      880.17      813.16     38.10 o 
   0   6   3     2091.60     1891.49     87.45 o 
   1   6   3      181.65      240.96     46.35 o 
   2   6   3     5967.28     5534.39    236.62 o 
   3   6   3     1191.10     1075.99     96.73 o 
   4   6   3     2316.96     2137.46    157.04 o 
   5   6   3      420.75      407.93     62.20 o 
   6   6   3       16.81      -55.11     65.93 o 
   7   6   3      252.35     1091.98    527.24 o 
   8   6   3       80.93       -6.14    111.31 o 
   9   6   3       62.37      -35.90    133.77 o 
 -10   7   3      337.52      243.34     91.88 o 
  -9   7   3       24.96       25.04    112.01 o 
  -8   7   3      103.89       62.72     59.09 o 
  -7   7   3        3.85       -7.46     66.01 o 
  -6   7   3      984.46     1093.49    139.47 o 
  -5   7   3      390.75      409.81     53.61 o 
  -4   7   3      796.76      849.19     67.38 o 
  -3   7   3     1736.44     1527.06     81.46 o 
  -2   7   3      565.20      572.91     43.55 o 
  -1   7   3        1.77      -21.48     24.05 o 
   0   7   3      348.40      389.95     52.06 o 
   1   7   3     3570.22     3052.73    152.67 o 
   2   7   3      340.53      333.95     42.64 o 
   3   7   3      581.09      599.45     55.20 o 
   4   7   3     1001.21      916.49     69.68 o 
   5   7   3       46.63       51.52    109.65 o 
   6   7   3      453.68      455.60     83.85 o 
   7   7   3      124.56       37.92     67.18 o 
   8   7   3        9.83     -174.82    116.55 o 
   9   7   3       70.63      -63.99    150.01 o 
 -10   8   3      405.94      238.17    117.11 o 
  -9   8   3      234.00      271.18     97.30 o 
  -8   8   3       12.27     -155.36    405.77 o 
  -7   8   3        7.87     -108.37    210.54 o 
  -6   8   3      277.95      370.04     81.34 o 
  -5   8   3     1621.59     1439.41    157.95 o 
  -4   8   3      374.89      369.02     65.98 o 
  -3   8   3      678.37      705.10     59.49 o 
  -2   8   3      208.74      205.07     37.50 o 
  -1   8   3      467.00      509.71     44.68 o 
   0   8   3     8290.65     7398.17    305.62 o 
   1   8   3       55.15       30.41     44.21 o 
   2   8   3     1113.39     1078.08     90.78 o 
   3   8   3      474.94      517.58     57.63 o 
   4   8   3        0.89       -8.79     41.94 o 
   5   8   3      309.35      295.71    176.94 o 
   6   8   3      410.82      341.44    181.13 o 
   7   8   3      675.62     1124.66    385.38 o 
   8   8   3        8.54      -53.19    158.50 o 
  -9   9   3      742.02      735.39    138.14 o 
  -8   9   3       44.05     -208.77    535.89 o 
  -7   9   3      162.24       -0.31    168.18 o 
  -6   9   3      162.88      118.65     69.52 o 
  -5   9   3       29.11       27.65     59.45 o 
  -4   9   3      439.15      396.14     71.17 o 
  -3   9   3      509.21      522.49    119.46 o 
  -2   9   3     2446.71     2173.03    124.36 o 
  -1   9   3      733.16      832.51    121.24 o 
   0   9   3     1845.75     1616.95    156.68 o 
   1   9   3      985.39      963.38    129.79 o 
   2   9   3      426.43      522.60    110.37 o 
   3   9   3      132.34       88.86    114.71 o 
   4   9   3      261.93      -24.59    299.32 o 
   5   9   3       49.19      -25.49    452.51 o 
   6   9   3      285.75      180.46    148.73 o 
   7   9   3        1.35      -51.41    167.25 o 
  -8  10   3       33.71     -171.61    483.08 o 
  -7  10   3       53.93     -151.45    301.02 o 
  -6  10   3       41.55      125.11     80.21 o 
  -5  10   3     1111.59     1246.27    123.72 o 
  -4  10   3      484.49      431.20     79.26 o 
  -3  10   3      464.20      476.30    118.64 o 
  -2  10   3       75.37      123.98     95.65 o 
  -1  10   3       20.29      -10.01     86.20 o 
   0  10   3      353.21      427.11    110.54 o 
   1  10   3      133.01      183.91    101.58 o 
   2  10   3      889.30     1066.36    188.04 o 
   3  10   3        3.21      -19.89     99.41 o 
   4  10   3        5.20     -245.82    324.46 o 
   5  10   3      156.91     -614.76    409.84 o 
   6  10   3       14.16     -845.69    588.28 o 
  -6  11   3       12.06     -364.57    351.40 o 
  -5  11   3       84.87      -36.43    286.69 o 
  -4  11   3      232.06      223.06    241.58 o 
  -3  11   3      136.26       92.11    112.82 o 
  -2  11   3      911.07     1026.40    157.32 o 
  -1  11   3       24.38       23.33     99.88 o 
   0  11   3      810.56      803.27    141.80 o 
   1  11   3      327.82      278.69    116.55 o 
   2  11   3      251.17      218.75    120.10 o 
   3  11   3      412.91      680.38    323.15 o 
   4  11   3      346.47       91.97    390.28 o 
  -3  12   3      122.06      177.33    228.51 o 
  -2  12   3       17.33      -49.12    114.31 o 
  -1  12   3       83.72      164.54    122.22 o 
   0  12   3       59.69       -0.67    113.66 o 
   1  12   3      186.33      176.49    127.34 o 
 -13   0   4        5.24      103.47    348.85 o 
 -12   0   4      110.79      159.86    362.48 o 
 -11   0   4       77.80      -86.99    327.69 o 
 -10   0   4       54.47      113.23    290.19 o 
  -9   0   4      889.60      974.61    212.30 o 
  -8   0   4      253.34      255.76     57.11 o 
  -7   0   4     9712.80     9532.54    617.66 o 
  -6   0   4      908.71      913.75     67.26 o 
  -5   0   4      634.35      693.60     39.86 o 
  -4   0   4    23994.76    25683.41   1251.15 o 
  -3   0   4    14667.40    15597.96    767.44 o 
  -2   0   4    33996.15    39365.73   3258.49 o 
  -1   0   4     2267.86     2445.92    206.56 o 
   0   0   4     7604.26     8103.40    675.80 o 
   1   0   4     4993.06     4731.05    400.66 o 
   2   0   4     3017.98     2938.98    259.48 o 
   3   0   4     5954.10     6272.06    425.00 o 
   4   0   4    14552.21    12893.28   1519.11 o 
   5   0   4     1325.86     1413.68    400.87 o 
   6   0   4      301.97      485.61    126.31 o 
   7   0   4       76.73       91.91    166.88 o 
   8   0   4        9.85       72.05    186.94 o 
   9   0   4      225.61      540.53    202.34 o 
  10   0   4       97.39      226.57    186.72 o 
 -13   1   4       15.88      -61.51    222.94 o 
 -12   1   4        7.24      -46.55    239.30 o 
 -11   1   4      194.70      537.50    248.41 o 
 -10   1   4      614.90      866.69    349.14 o 
  -9   1   4       83.54      -20.44     69.77 o 
  -8   1   4     2199.24     2381.57    312.31 o 
  -7   1   4     3582.40     3488.52    138.75 o 
  -6   1   4      144.48      158.92     21.77 o 
  -5   1   4    17245.83    18032.29    598.22 o 
  -4   1   4     3402.25     3566.64    121.09 o 
  -3   1   4     2154.91     2289.93     77.27 o 
  -2   1   4     1248.32     1176.33     64.31 o 
  -1   1   4     3047.34     2801.94    166.57 o 
   0   1   4      284.60      284.04     23.41 o 
   1   1   4    16300.40    17514.58   1227.43 o 
   2   1   4      653.00      664.46     90.12 o 
   3   1   4      173.22      159.21     40.44 o 
   4   1   4      375.43      545.61    120.54 o 
   6   1   4       16.28       88.27     84.64 o 
   7   1   4      376.84      756.84    583.51 o 
   8   1   4       49.64      352.52    193.72 o 
   9   1   4       14.67      195.38    142.16 o 
  10   1   4       34.25      232.02    133.76 o 
 -13   2   4        2.26     -320.85    213.90 o 
 -12   2   4       50.04     -196.52    254.06 o 
 -11   2   4      163.55      122.95    265.77 o 
 -10   2   4      131.44      -28.18    155.58 o 
  -9   2   4     1602.87     1554.81    372.25 o 
  -8   2   4      250.59      331.64    125.21 o 
  -7   2   4     7428.98     7236.83    373.61 o 
  -6   2   4      678.46      778.14     49.06 o 
  -5   2   4      353.18      426.29     26.61 o 
  -4   2   4      966.22      955.04     36.26 o 
  -3   2   4     6962.20     6993.66    256.31 o 
  -2   2   4     7009.71     7474.89    333.60 o 
  -1   2   4    19287.68    17233.37   1045.89 o 
   0   2   4      784.54      785.97     70.82 o 
   1   2   4     3940.57     3337.64    334.64 o 
   2   2   4       22.36       14.83     43.86 o 
   3   2   4     3808.02     3482.35    307.55 o 
   4   2   4      477.21      774.79    239.96 o 
   5   2   4      179.94      263.62    203.22 o 
   6   2   4       41.24      212.84    189.84 o 
   7   2   4      146.56      405.31    455.05 o 
   8   2   4       26.49       81.50    122.13 o 
  10   2   4       56.57      121.16    146.93 o 
 -12   3   4      327.69      418.46    169.32 o 
 -11   3   4      380.24      479.45    232.97 o 
 -10   3   4      399.67      478.51    364.56 o 
  -9   3   4      331.06      451.07    285.60 o 
  -8   3   4      108.80      136.97    120.09 o 
  -7   3   4     1983.49     1941.29    103.65 o 
  -6   3   4     1195.36     1211.89    163.45 o 
  -5   3   4     4568.61     4341.44    167.26 o 
  -4   3   4    10492.32    10068.58    369.60 o 
  -3   3   4     1234.68     1229.19     51.32 o 
  -2   3   4      136.61      164.65     18.62 o 
  -1   3   4      476.85      460.20     37.26 o 
   0   3   4    24393.66    23092.36   1209.01 o 
   1   3   4     2841.05     2680.82    128.78 o 
   2   3   4     3562.25     3234.10    203.76 o 
   3   3   4     3122.69     2801.30    263.66 o 
   4   3   4     1735.58     1616.12    136.38 o 
   5   3   4      488.86     1258.65    515.89 o 
   6   3   4      688.74     1456.70    289.91 o 
   8   3   4        3.25     -139.60     93.07 o 
   9   3   4      125.64      259.35    181.99 o 
  10   3   4       22.46       37.11    143.19 o 
 -12   4   4      101.21      128.59    170.24 o 
 -11   4   4        4.70      -36.97    184.05 o 
 -10   4   4      590.74      613.18    225.50 o 
  -9   4   4      182.54      238.61    134.00 o 
  -8   4   4       19.95       19.57     44.68 o 
  -7   4   4       54.26       21.87     33.98 o 
  -6   4   4     5369.09     5027.69    233.53 o 
  -5   4   4     2317.82     2254.72     93.63 o 
  -4   4   4     2034.14     1724.24     90.91 o 
  -3   4   4     6666.94     7208.36    294.07 o 
  -2   4   4       15.35      -29.33     21.69 o 
  -1   4   4      304.25      257.75     37.31 o 
   0   4   4      471.43      493.19     36.27 o 
   1   4   4     4025.97     3787.25    146.80 o 
   2   4   4      460.94      496.33     33.91 o 
   3   4   4     1103.43     1117.78     64.66 o 
   4   4   4      213.03      218.59     50.41 o 
   5   4   4      199.59      215.86    118.76 o 
   6   4   4      905.53      821.89    133.03 o 
   7   4   4        2.92      -93.13     83.23 o 
   8   4   4      368.16      492.18    256.37 o 
   9   4   4       67.10      130.28    132.74 o 
  10   4   4        0.70       69.12    140.27 o 
 -12   5   4       13.23      -64.03    120.82 o 
 -11   5   4       84.09       78.28    186.42 o 
 -10   5   4      574.39      900.08    383.06 o 
  -9   5   4      464.89      635.37    280.71 o 
  -8   5   4      422.99      575.10    166.79 o 
  -7   5   4      341.43      321.54     76.57 o 
  -6   5   4       99.89       76.94     37.48 o 
  -5   5   4     5192.82     4792.47    185.87 o 
  -4   5   4      962.72      916.64     47.93 o 
  -3   5   4     2609.39     2129.31     94.82 o 
  -2   5   4     1878.18     2136.70     79.36 o 
  -1   5   4     3427.29     3172.50    139.41 o 
   0   5   4     5017.88     4377.33    210.68 o 
   1   5   4       13.46        1.05     15.14 o 
   2   5   4     2258.28     2015.54     86.53 o 
   3   5   4      406.78      516.74     39.06 o 
   4   5   4      332.31      381.35     73.86 o 
   5   5   4     1803.24     1752.24    189.62 o 
   6   5   4       61.18      -25.11     81.56 o 
   7   5   4      248.73      738.12    424.13 o 
   8   5   4      182.39      -35.74    118.28 o 
   9   5   4       65.26       14.48    145.18 o 
 -11   6   4       49.62      127.61    134.06 o 
 -10   6   4      254.62      351.88     83.15 o 
  -9   6   4      292.61      429.95    129.50 o 
  -8   6   4       62.59       84.54     80.98 o 
  -7   6   4      960.29     1146.74    159.89 o 
  -6   6   4      562.79      612.16     64.13 o 
  -5   6   4     1399.61     1304.36     65.26 o 
  -4   6   4      319.30      401.55     36.68 o 
  -3   6   4     2548.34     2422.60    107.42 o 
  -2   6   4     2457.47     2368.56    106.66 o 
  -1   6   4      453.98      524.07     54.37 o 
   0   6   4        4.57        3.64     24.81 o 
   1   6   4     3168.13     2887.14    132.48 o 
   2   6   4     3246.32     2894.04    136.58 o 
   3   6   4       62.95       56.87     34.54 o 
   4   6   4      699.22      747.65    126.97 o 
   5   6   4      644.13      870.60    115.28 o 
   6   6   4      597.44     1511.76    563.54 o 
   7   6   4        7.72      -71.92    101.76 o 
   8   6   4      144.30       18.88    122.30 o 
   9   6   4       40.13      -46.34    143.85 o 
 -11   7   4       41.46       -2.24     89.91 o 
 -10   7   4      334.30      268.19    113.10 o 
  -9   7   4       23.82       20.61     63.13 o 
  -8   7   4     1743.51     1664.42    125.49 o 
  -7   7   4      113.97      191.59     52.05 o 
  -6   7   4      611.74      635.50     60.49 o 
  -5   7   4      487.11      493.81     55.09 o 
  -4   7   4      796.80      816.30     53.41 o 
  -3   7   4     4745.97     4342.90    187.43 o 
  -2   7   4      952.66      942.91     56.56 o 
  -1   7   4     5605.70     5130.58    216.43 o 
   0   7   4      361.98      379.42     54.41 o 
   1   7   4      223.53      268.40     39.55 o 
   2   7   4     1093.67      975.53     97.37 o 
   3   7   4     1226.12     1230.18     77.73 o 
   4   7   4     1082.83     1121.05     77.82 o 
   5   7   4      296.20      334.67     76.69 o 
   6   7   4      181.06      222.10    100.13 o 
   7   7   4        0.70       -3.67    187.37 o 
   8   7   4       86.56     -166.17    119.91 o 
 -10   8   4      136.23      125.98    105.61 o 
  -9   8   4        5.29      -46.25     80.39 o 
  -8   8   4       71.38      -68.82    280.72 o 
  -7   8   4     1081.69     1129.28    106.74 o 
  -6   8   4      272.53      323.19     51.79 o 
  -5   8   4        8.40       40.21     39.31 o 
  -4   8   4      181.37      195.64     39.32 o 
  -3   8   4      220.87      250.60     39.97 o 
  -2   8   4      232.62      278.26     38.83 o 
  -1   8   4        3.80       -7.58     29.71 o 
   0   8   4       62.77       70.98     46.69 o 
   1   8   4       31.15       40.50     46.64 o 
   2   8   4       35.09       73.01     51.19 o 
   3   8   4      610.87      649.94     63.26 o 
   4   8   4       72.77        8.37     97.89 o 
   5   8   4       72.90       61.73    213.49 o 
   6   8   4       28.52     -141.44    395.17 o 
   7   8   4      175.90      100.17    128.90 o 
  -9   9   4       16.55       80.57     94.87 o 
  -8   9   4      813.52      691.09    270.34 o 
  -7   9   4      119.03     -105.50    242.79 o 
  -6   9   4      393.45      516.93     86.22 o 
  -5   9   4       35.34      -24.57     56.74 o 
  -4   9   4      415.49      411.27     61.72 o 
  -3   9   4      980.28     1127.90     85.95 o 
  -2   9   4      664.61      714.48     69.34 o 
  -1   9   4     1052.50      945.20     76.18 o 
   0   9   4       72.63       68.68     80.72 o 
   1   9   4      175.88      253.12     92.13 o 
   2   9   4      329.91      393.45     72.71 o 
   3   9   4      848.21      961.15    103.30 o 
   4   9   4      496.62      498.31    115.02 o 
   5   9   4       16.94     -142.03    349.30 o 
   6   9   4       33.87     -225.30    592.00 o 
  -8  10   4       20.48     -144.05    420.70 o 
  -7  10   4      111.72        4.83     87.88 o 
  -6  10   4      837.99      957.17    249.61 o 
  -5  10   4      114.64      145.08     70.99 o 
  -4  10   4      486.61      525.61     81.65 o 
  -3  10   4       14.27       -6.34     93.00 o 
  -2  10   4        0.25        3.78     89.66 o 
  -1  10   4      546.11      598.89    119.48 o 
   0  10   4       31.26       -9.65     89.19 o 
   1  10   4      549.62      662.69    129.30 o 
   2  10   4      207.80      197.77    108.05 o 
   3  10   4      272.02      269.42    119.46 o 
   4  10   4        4.00     -373.25    355.26 o 
   5  10   4      136.49     -656.08    493.22 o 
  -6  11   4       93.78       93.55     88.42 o 
  -5  11   4       36.17       54.07    272.61 o 
  -4  11   4       23.76      157.98    224.77 o 
  -3  11   4      123.65      173.62    113.70 o 
  -2  11   4        1.06       16.85    101.85 o 
  -1  11   4      246.78      214.09    108.86 o 
   0  11   4       40.58        3.77    102.61 o 
   1  11   4        0.15     -119.27    100.36 o 
   2  11   4       61.46       24.33    109.73 o 
   3  11   4        7.49       32.03    308.84 o 
   4  11   4       75.89     -168.18    401.41 o 
  -3  12   4       63.13      100.92    125.96 o 
  -2  12   4       53.05      155.72    147.19 o 
  -1  12   4       44.20      118.80    119.10 o 
   0  12   4       58.80      105.78    120.71 o 
   1  12   4      160.93      105.01    128.41 o 
 -13   1   5      101.71      437.45    266.84 o 
 -12   1   5      279.81      635.20    259.34 o 
 -11   1   5       47.26      305.73    164.97 o 
 -10   1   5     1156.20     1208.96    124.89 o 
  -9   1   5      234.91      896.32    260.92 o 
  -8   1   5      486.30      402.62     40.79 o 
  -6   1   5     3870.39     3493.85    123.69 o 
  -5   1   5    10431.63    11383.80    376.35 o 
  -2   1   5      119.17      161.37     18.60 o 
  -1   1   5    21875.17    20982.92   1228.67 o 
   0   1   5     3212.42     3189.62    171.38 o 
   1   1   5    16872.00    16167.96    817.96 o 
   2   1   5     1696.26     2093.38    165.25 o 
   4   1   5     1021.66      961.50    240.68 o 
   5   1   5       17.85      171.99    190.43 o 
   6   1   5     3527.50     4823.67    472.51 o 
   7   1   5        8.91      954.83    552.03 o 
  10   1   5       25.21      176.59    145.57 o 
 -13   2   5       75.23      -80.55    467.11 o 
 -12   2   5       62.97       97.87     76.18 o 
 -11   2   5      200.95      392.09    220.12 o 
 -10   2   5       72.78      -32.74     69.79 o 
  -9   2   5        9.21       27.64     49.87 o 
  -8   2   5     5073.63     5070.53    239.74 o 
  -4   2   5     8151.06     8326.56    262.45 o 
  -3   2   5    17167.83    18404.35    741.85 o 
  -2   2   5     8630.89     8585.55    381.77 o 
  -1   2   5     2493.55     3339.34    191.34 o 
   0   2   5     7173.48     9147.64    709.96 o 
   2   2   5      730.07      707.91    179.30 o 
   3   2   5    13657.63    12741.84    764.57 o 
   7   2   5       42.94      113.96    217.68 o 
   9   2   5       14.03      236.69    145.91 o 
  10   2   5        1.19      210.30    146.09 o 
 -13   3   5       47.76      102.55    465.67 o 
 -12   3   5        7.23        0.08    106.98 o 
 -11   3   5      407.71      547.78    249.53 o 
 -10   3   5      229.86      233.30    182.24 o 
  -9   3   5       31.62       87.07     53.48 o 
  -8   3   5        1.97      364.66    449.07 o 
  -7   3   5      434.10      450.22     48.10 o 
  -6   3   5     1516.57     1505.08     74.33 o 
  -5   3   5      212.92      247.29     22.17 o 
  -4   3   5     2554.32     3051.81    116.65 o 
  -3   3   5      807.57      858.95     38.06 o 
  -1   3   5    14377.85    13782.25    731.15 o 
   0   3   5      121.24      208.98     30.38 o 
   1   3   5     2836.79     2603.78    150.80 o 
   2   3   5       12.85       28.14     35.55 o 
   4   3   5      278.39     1434.14    469.17 o 
   7   3   5        3.48      310.15    230.20 o 
   8   3   5       77.76      485.01    484.73 o 
   9   3   5       61.96       93.96    129.81 o 
  10   3   5       36.93       72.00    132.08 o 
 -12   4   5       11.83      -71.24    176.90 o 
 -11   4   5      272.16      624.01    384.59 o 
 -10   4   5      326.59      512.57    312.35 o 
  -9   4   5      957.42     1077.97     96.98 o 
  -8   4   5     5301.78     4636.81    251.58 o 
  -6   4   5     2246.33     2579.76    127.46 o 
  -5   4   5     1109.70     1341.62     60.13 o 
  -4   4   5     5481.34     6609.83    244.16 o 
  -3   4   5     8927.22     8928.63    325.15 o 
  -2   4   5     5715.47     5866.75    316.77 o 
   1   4   5     6708.08     6995.75    320.17 o 
   2   4   5     1793.57     1768.17    157.68 o 
   3   4   5     4173.70     3998.19    252.24 o 
   4   4   5     1898.58     1520.68    127.69 o 
   9   4   5       27.45      -76.97    128.58 o 
 -12   5   5       24.22        0.77    113.72 o 
 -11   5   5       12.00       36.05     78.90 o 
 -10   5   5       11.72      -78.54     60.05 o 
  -9   5   5     1878.49     1753.95    122.07 o 
  -8   5   5      542.73      625.80     88.22 o 
  -7   5   5      883.47     1007.70    133.01 o 
  -6   5   5     1118.06     1087.56     64.35 o 
  -5   5   5     2017.88     2310.82    118.82 o 
  -4   5   5      940.83     1152.73     59.18 o 
  -3   5   5     1769.11     1829.37     83.33 o 
  -2   5   5     5921.82     5554.10    304.23 o 
  -1   5   5     2175.97     2905.66    167.18 o 
   0   5   5      570.88      753.58     63.63 o 
   1   5   5     2164.97     2199.19    104.13 o 
   2   5   5     2396.56     2417.98    150.83 o 
   4   5   5      940.39     1119.27    133.35 o 
   7   5   5       46.83      358.90    387.08 o 
   8   5   5        3.50      -33.52    111.81 o 
   9   5   5       41.54      -56.96    141.40 o 
 -11   6   5      237.67      395.98    217.55 o 
 -10   6   5       59.13      233.02    243.59 o 
  -9   6   5      303.03      468.83    252.15 o 
  -8   6   5       77.53      473.18    244.72 o 
  -7   6   5      488.45      508.84     86.39 o 
  -6   6   5      178.98      252.34     46.44 o 
  -5   6   5     3402.12     3531.96    153.43 o 
  -4   6   5      876.39     1009.21     56.37 o 
  -3   6   5     2681.93     3135.96    135.94 o 
  -2   6   5     5323.52     5178.52    215.67 o 
   0   6   5     4579.87     4416.05    207.02 o 
   1   6   5      492.48      615.48     64.50 o 
   2   6   5     3651.44     3681.78    168.79 o 
   3   6   5      121.35       91.29     37.99 o 
   4   6   5       49.21       60.80    124.07 o 
   5   6   5      839.99     1085.20    692.03 o 
   6   6   5      378.38     1697.97    513.83 o 
   7   6   5      373.53     1044.61    534.52 o 
   8   6   5       11.51     -113.04    111.55 o 
 -11   7   5      188.01       31.24    181.27 o 
 -10   7   5      443.99      344.66     84.14 o 
  -9   7   5      376.27      530.39     78.95 o 
  -8   7   5      979.74      927.77     83.61 o 
  -7   7   5      498.89      538.36     60.60 o 
  -6   7   5      183.81      255.01     44.96 o 
  -4   7   5      257.01      282.95     42.34 o 
  -3   7   5      204.68      291.45     36.31 o 
  -2   7   5        8.23       79.70     31.04 o 
  -1   7   5      594.09      640.07     66.59 o 
   0   7   5      311.42      371.24     55.17 o 
   1   7   5      138.81      141.86     47.28 o 
   2   7   5     1576.50     1453.81    138.74 o 
   3   7   5       38.80        5.64     78.80 o 
   4   7   5      120.73       80.58    107.86 o 
   5   7   5       59.01     1460.60    550.80 o 
   7   7   5        0.73      128.65    129.14 o 
   8   7   5       10.09      -65.73    119.62 o 
 -10   8   5        0.94       70.82     92.24 o 
  -9   8   5       10.64      -67.49     81.01 o 
  -8   8   5       23.86       39.61    102.95 o 
  -7   8   5     2178.34     2075.08    259.74 o 
  -6   8   5      437.35      472.86     62.86 o 
  -5   8   5      942.82     1205.84     92.10 o 
  -4   8   5     2890.98     2478.38    116.90 o 
  -2   8   5      647.26      813.90     58.38 o 
  -1   8   5      839.36      922.77     65.90 o 
   0   8   5     4065.33     3474.20    206.18 o 
   2   8   5     2051.34     2119.24    145.45 o 
   3   8   5        3.99       77.97     58.13 o 
   5   8   5       94.97      100.94    261.29 o 
   6   8   5        4.98      -19.27    292.20 o 
   7   8   5      239.95      115.40    119.12 o 
  -9   9   5      410.86      186.08    306.01 o 
  -8   9   5        1.63        1.47    267.45 o 
  -7   9   5       22.76      -34.59    123.49 o 
  -6   9   5       51.15      185.28     64.95 o 
  -5   9   5       21.51      146.03     57.54 o 
  -4   9   5      426.14      539.98     65.37 o 
  -3   9   5       19.41       69.54     53.17 o 
  -2   9   5      156.59      246.54     50.44 o 
  -1   9   5      448.99      441.84     48.99 o 
   0   9   5      198.28      250.48     60.52 o 
   1   9   5      582.39      576.40     77.92 o 
   2   9   5      569.71      738.29    100.54 o 
   3   9   5      195.00      215.84     71.52 o 
   4   9   5       83.34      -86.65    407.88 o 
   5   9   5      248.52      197.34    169.14 o 
   6   9   5        5.85       28.21    121.40 o 
  -8  10   5       33.29      118.68    348.75 o 
  -7  10   5        5.40      -54.07    164.25 o 
  -6  10   5        1.85       46.06     72.64 o 
  -5  10   5      609.29      547.94    223.26 o 
  -4  10   5       25.51       91.03     61.75 o 
  -3  10   5      295.03      366.26     61.90 o 
  -2  10   5        1.74      168.11     97.94 o 
  -1  10   5      296.52      341.86    107.60 o 
   0  10   5       56.92      118.23     97.01 o 
   1  10   5      382.74      403.47    115.50 o 
   2  10   5        4.67      115.03    107.24 o 
   3  10   5        0.37      -46.43    149.72 o 
   4  10   5        6.47     -574.88    383.26 o 
   5  10   5      344.55       61.66    579.31 o 
  -6  11   5        1.55      -87.09     95.57 o 
  -5  11   5       82.57      249.12    270.36 o 
  -4  11   5      863.76     1275.39    302.35 o 
  -3  11   5      441.88      567.41    134.98 o 
  -2  11   5     1048.75     1244.61    167.18 o 
  -1  11   5       40.52      114.72    108.50 o 
   0  11   5       15.84       56.22    107.91 o 
   1  11   5        4.80      228.57    118.25 o 
   2  11   5      319.16      396.67    137.55 o 
   3  11   5       35.24     -232.15    320.53 o 
  -3  12   5        7.25       29.39    122.13 o 
  -2  12   5       74.39      114.67    121.64 o 
  -1  12   5       53.42      133.71    121.15 o 
   0  12   5        1.88      -15.23    118.85 o 
 -13   0   6       19.78     -367.03    340.53 o 
 -12   0   6      202.05      105.29    327.98 o 
 -11   0   6      848.69      980.52    108.99 o 
 -10   0   6     2295.87     2314.95    229.07 o 
  -9   0   6    10722.89     9747.68    510.68 o 
  -8   0   6       23.33       82.31     39.65 o 
  -7   0   6     7170.26     6804.36    351.58 o 
  -6   0   6       12.77       26.41     19.46 o 
  -5   0   6    17176.64    17590.99    867.46 o 
  -4   0   6    12075.14    12236.42    607.80 o 
  -3   0   6    27126.29    29842.82   2470.17 o 
  -2   0   6    50847.82    52438.63   4332.35 o 
  -1   0   6      587.95      690.35     68.11 o 
   0   0   6       43.11       52.94     24.32 o 
   1   0   6      364.88      406.39     52.09 o 
   2   0   6     7296.84     6778.26    575.56 o 
   3   0   6     1624.85     1566.72    158.75 o 
   4   0   6      389.88      396.98    138.47 o 
   5   0   6      184.24      205.24    127.61 o 
   7   0   6     1760.03     1606.54    215.46 o 
   8   0   6       10.51      129.36    169.30 o 
   9   0   6      375.22     1038.16    241.33 o 
  10   0   6        8.78      461.81    214.40 o 
 -13   1   6        1.41     -382.61    255.07 o 
 -12   1   6      239.81      168.80    172.33 o 
 -11   1   6       32.93      -54.48    190.55 o 
 -10   1   6        9.70     -110.12    111.38 o 
  -9   1   6       34.34       -2.97     66.38 o 
  -8   1   6      223.25      227.81     35.22 o 
  -7   1   6       27.46       25.04     19.95 o 
  -6   1   6      760.72      857.27     37.65 o 
  -5   1   6      324.11      356.13     19.52 o 
  -4   1   6      148.95      184.37     13.46 o 
  -3   1   6     3727.24     3776.74    227.03 o 
  -2   1   6     6566.58     6425.12    380.34 o 
  -1   1   6      885.83      895.84     59.85 o 
   0   1   6    11703.64    11047.33    564.20 o 
   1   1   6      759.02      772.65    114.27 o 
   2   1   6        9.49       -7.67     25.23 o 
   3   1   6     2329.77     2017.51    200.43 o 
   4   1   6      153.37      190.75     54.20 o 
   5   1   6      692.57      596.09    153.58 o 
   6   1   6      416.16      539.71    243.57 o 
   7   1   6      149.89      146.15    128.90 o 
   8   1   6        1.10        7.14    112.65 o 
   9   1   6        0.85      152.65    122.62 o 
  10   1   6        1.57      -30.08    131.00 o 
 -13   2   6        5.23     -106.92     83.38 o 
 -12   2   6       99.77      120.70    142.28 o 
 -11   2   6       27.57     -110.59     91.68 o 
 -10   2   6      151.72      173.12     63.70 o 
  -9   2   6     3297.45     3184.19    166.26 o 
  -8   2   6     4089.82     4150.19    273.35 o 
  -7   2   6      146.66      199.58     26.07 o 
  -6   2   6     2252.12     2159.24     79.60 o 
  -5   2   6     1899.19     2059.03     69.90 o 
  -4   2   6     7458.64     7376.18    231.30 o 
  -3   2   6     5329.60     5456.17    245.85 o 
  -2   2   6     1104.98     1077.54     57.44 o 
  -1   2   6      690.18      605.64     83.52 o 
   0   2   6     4273.15     4093.03    246.44 o 
   1   2   6     2703.50     2514.76    214.04 o 
   2   2   6    22635.21    19192.51   1699.48 o 
   3   2   6       40.11       29.37     61.56 o 
   4   2   6     1429.15     1509.09    316.93 o 
   5   2   6        8.51       49.66     61.76 o 
   6   2   6       14.22       75.39    118.35 o 
   7   2   6       59.46      250.99    190.61 o 
   8   2   6        0.85       32.40    154.94 o 
   9   2   6       14.13      146.98    120.31 o 
 -13   3   6       90.73       76.42     84.23 o 
 -12   3   6      565.71      876.30    419.62 o 
 -11   3   6      500.61      696.98    290.90 o 
 -10   3   6      252.46      251.79     62.10 o 
  -9   3   6     1508.34     1407.29    191.83 o 
  -8   3   6      498.74      513.05     54.23 o 
  -7   3   6    10501.57    10052.46    403.26 o 
  -6   3   6     2098.16     1979.93     89.69 o 
  -5   3   6     7284.82     7383.82    272.40 o 
  -4   3   6     5100.78     5133.21    190.70 o 
  -3   3   6     1326.36     1238.82     63.84 o 
  -2   3   6     2405.69     2280.19    140.55 o 
  -1   3   6     7464.04     6995.77    425.09 o 
   1   3   6     2847.02     1860.28    177.58 o 
   2   3   6      427.81      503.09     64.41 o 
   3   3   6       57.99       37.40     59.18 o 
   6   3   6       33.85      -80.42     69.86 o 
   7   3   6      110.55      225.38    381.50 o 
   8   3   6       49.34       25.96    119.55 o 
   9   3   6       80.86      233.34    133.10 o 
 -13   4   6      311.99      391.39    333.39 o 
 -12   4   6      118.96       87.50    222.78 o 
 -11   4   6        5.48        2.84     78.99 o 
 -10   4   6      438.12      572.94    146.30 o 
  -9   4   6       41.59        9.39     55.80 o 
  -8   4   6     1443.88     1467.44    128.01 o 
  -7   4   6      157.88      150.32     42.93 o 
  -6   4   6     1711.06     1629.12     78.62 o 
  -5   4   6     1486.67     1420.77     62.09 o 
  -4   4   6       23.32       62.82     16.38 o 
  -3   4   6     3226.14     3210.61    149.85 o 
  -2   4   6     1712.16     1720.69    104.79 o 
  -1   4   6     6910.08     6135.77    334.40 o 
   0   4   6     2082.76     2066.07    127.58 o 
   1   4   6     3864.22     3626.71    335.62 o 
   2   4   6      281.40      299.19     50.06 o 
   3   4   6     1093.50      982.57    185.31 o 
   4   4   6       84.96       -4.40     57.34 o 
   5   4   6      876.49     2159.63    617.61 o 
   6   4   6      570.33     1909.42    566.81 o 
   7   4   6       43.44      467.74    354.60 o 
   8   4   6       26.79       23.52    119.98 o 
   9   4   6       18.29       12.81    134.54 o 
 -12   5   6      524.65      543.91    148.94 o 
 -11   5   6       89.43       29.26     71.61 o 
 -10   5   6     1133.19     1201.99    108.45 o 
  -9   5   6       43.40       81.80     50.10 o 
  -8   5   6       61.09       61.11     40.03 o 
  -7   5   6     1818.92     1550.65     83.70 o 
  -6   5   6       17.03      -12.69     48.50 o 
  -5   5   6     3225.10     3084.13    121.50 o 
  -4   5   6      934.72      987.24     55.08 o 
  -3   5   6      380.94      391.84     34.13 o 
  -2   5   6     7162.79     6606.94    358.55 o 
  -1   5   6       39.28       65.13     32.41 o 
   0   5   6     3918.82     3358.93    194.40 o 
   1   5   6       68.77       94.69     39.42 o 
   2   5   6       89.11       14.02    104.65 o 
   3   5   6      849.79      790.27    162.86 o 
   4   5   6      969.08      914.35    373.42 o 
   6   5   6       55.55      333.11    387.27 o 
   7   5   6       53.15      167.74    157.64 o 
   8   5   6       23.67       29.14    116.64 o 
 -12   6   6      146.89       37.50     98.29 o 
 -11   6   6       22.25     -109.95     73.30 o 
 -10   6   6       46.41       64.43     67.75 o 
  -9   6   6     1414.49     1307.07    106.04 o 
  -8   6   6      117.39      170.99     50.25 o 
  -7   6   6        4.84       40.80     37.85 o 
  -6   6   6     1894.13     1777.30     98.90 o 
  -5   6   6     1934.01     1770.48     86.54 o 
  -4   6   6      566.16      638.08     47.21 o 
  -3   6   6      958.14      948.72     55.32 o 
  -2   6   6      799.10      871.86     75.24 o 
  -1   6   6     2939.49     2629.46    156.71 o 
   0   6   6        2.80       -5.22     34.68 o 
   1   6   6       48.06       19.18     41.60 o 
   2   6   6     1994.05     1682.33    121.24 o 
   3   6   6       14.48      -30.78    155.39 o 
   4   6   6       98.69      135.89     76.85 o 
   5   6   6        2.80     -102.85    146.74 o 
   6   6   6      188.47      225.15    214.13 o 
   7   6   6      119.70       66.74    163.95 o 
   8   6   6       11.92      -56.08    111.11 o 
 -11   7   6       78.10      -53.68     82.22 o 
 -10   7   6      773.01      891.30    100.25 o 
  -9   7   6      150.55      206.93     66.79 o 
  -8   7   6       80.25       67.06     49.64 o 
  -7   7   6       61.60       88.90     44.85 o 
  -6   7   6      269.98      319.32     47.27 o 
  -5   7   6     2499.60     2067.52    101.71 o 
  -4   7   6     2216.15     2042.49     98.63 o 
  -3   7   6     3457.31     3339.76    146.27 o 
  -2   7   6     1409.02     1398.86     73.46 o 
  -1   7   6      238.10      206.42     50.17 o 
   0   7   6      551.84      561.67     67.07 o 
   1   7   6     2492.21     2132.64    140.94 o 
   2   7   6       52.33       61.86     51.54 o 
   3   7   6      484.97      407.86     92.42 o 
   4   7   6      308.61      293.36    139.94 o 
   5   7   6       99.53       11.19    181.85 o 
   6   7   6       19.56      -76.82     99.74 o 
   7   7   6       85.38       29.09    148.74 o 
 -10   8   6       31.29       68.19     73.54 o 
  -9   8   6      168.45      249.66     73.99 o 
  -8   8   6      629.53      616.46     74.42 o 
  -7   8   6      133.87      121.05     49.31 o 
  -6   8   6      208.94      193.11     46.98 o 
  -5   8   6       26.15       17.97     40.99 o 
  -4   8   6      331.97      362.66     43.83 o 
  -3   8   6      387.11      389.79     47.03 o 
  -2   8   6      163.51      169.95     38.35 o 
  -1   8   6      132.85      177.01     54.32 o 
   0   8   6       57.27       35.20     49.48 o 
   1   8   6      226.29      281.59     61.21 o 
   2   8   6      314.97      260.35     65.05 o 
   3   8   6       55.98       -7.95    142.48 o 
   4   8   6       83.67      -41.27    159.63 o 
   5   8   6      158.99       95.85     93.91 o 
   6   8   6        0.80     -141.42    264.69 o 
   7   8   6      200.54      270.36    196.38 o 
  -9   9   6      238.14      126.51    315.13 o 
  -8   9   6      626.22      668.71    153.19 o 
  -7   9   6        0.20      -23.61    152.66 o 
  -6   9   6        0.50      -31.51     55.81 o 
  -5   9   6      236.41      270.19     51.35 o 
  -4   9   6      878.51      886.72     69.88 o 
  -3   9   6     1258.60     1223.41     78.12 o 
  -2   9   6      156.35      143.86     42.36 o 
  -1   9   6       73.69       74.95     39.02 o 
   0   9   6        2.32       43.42     54.51 o 
   1   9   6     1383.41     1415.71    219.03 o 
   2   9   6       57.37       80.32     65.88 o 
   3   9   6      416.74      422.91     83.61 o 
   4   9   6      149.80      -49.94    387.32 o 
   5   9   6        3.18       -9.11    336.87 o 
   6   9   6       25.85      -46.76    122.96 o 
  -8  10   6      713.61       -9.67    403.85 o 
  -7  10   6       32.38       18.30    129.77 o 
  -6  10   6     1127.21     1114.36    193.29 o 
  -5  10   6       38.26       73.38     68.26 o 
  -4  10   6       27.13       -2.46     98.76 o 
  -3  10   6       97.89       82.47     53.57 o 
  -2  10   6      169.73      206.43    101.26 o 
  -1  10   6     1548.97     1552.26    170.51 o 
   0  10   6      561.38      569.42    124.59 o 
   1  10   6      422.63      472.62    125.19 o 
   2  10   6      269.84      109.65    111.90 o 
   3  10   6       94.06        0.88    110.71 o 
   4  10   6      163.60     -654.41    436.27 o 
  -6  11   6        4.15      -50.89     77.66 o 
  -5  11   6       28.83     -101.97     67.98 o 
  -4  11   6       91.28      295.65    219.02 o 
  -3  11   6       16.30       19.57    106.21 o 
  -2  11   6      121.32      190.60    114.30 o 
  -1  11   6        6.00       11.02    104.10 o 
   0  11   6       84.05      138.74    111.90 o 
   1  11   6       29.62       23.19    112.28 o 
   2  11   6      545.96      486.07    146.19 o 
 -13   1   7      394.50      760.80    357.93 o 
 -12   1   7      138.32       -0.15    125.58 o 
 -11   1   7      412.55      551.84     87.32 o 
 -10   1   7       29.37      -21.20     37.45 o 
  -9   1   7      145.62      162.00     33.66 o 
  -8   1   7     4049.89     4010.02    153.71 o 
  -7   1   7      634.85      645.76     37.26 o 
  -6   1   7    18363.73    18517.89    571.22 o 
  -5   1   7      431.77      483.95     25.39 o 
  -4   1   7       72.12       79.76     14.11 o 
  -3   1   7     9464.50     9787.76    577.54 o 
  -2   1   7     5075.82     4923.42    293.76 o 
  -1   1   7    21013.84    20395.54   1196.23 o 
   0   1   7       61.16       51.94     19.64 o 
   1   1   7     2978.43     3094.69    270.01 o 
   2   1   7      152.70      168.92     57.58 o 
   3   1   7      245.07      346.15     61.72 o 
   4   1   7     1579.45     1168.32    148.18 o 
   5   1   7      750.62      706.29    134.35 o 
   6   1   7      279.17      239.10    169.88 o 
   7   1   7        3.37      -34.04     89.42 o 
   8   1   7        8.62      -71.08    109.88 o 
   9   1   7        0.32      134.78    130.92 o 
 -13   2   7       95.67      -38.12    167.62 o 
 -12   2   7       30.39      -56.62    188.63 o 
 -11   2   7      174.32      194.39     86.34 o 
 -10   2   7     2100.71     2005.05    158.51 o 
  -9   2   7      859.40      903.49     77.19 o 
  -8   2   7     2259.90     2165.76     91.77 o 
  -7   2   7     4059.38     3836.29    136.47 o 
  -6   2   7     3083.65     3079.69    102.93 o 
  -5   2   7      142.49      140.43     14.39 o 
  -4   2   7     7942.52     7772.66    242.01 o 
  -3   2   7     3435.86     3387.04    176.17 o 
  -2   2   7      370.62      348.26    139.73 o 
  -1   2   7       73.05       68.95     17.69 o 
   0   2   7     1671.76     1659.38    106.10 o 
   1   2   7     5846.32     5304.30    286.73 o 
   2   2   7     7574.78     6276.67    392.32 o 
   3   2   7     1959.92     1642.07    124.59 o 
   4   2   7     1124.44      932.75     94.28 o 
   5   2   7      121.63      198.93    172.39 o 
   6   2   7      104.96      288.68    292.36 o 
   7   2   7       20.93      137.26    136.78 o 
   8   2   7      153.38      320.85    401.86 o 
   9   2   7       34.37       73.10    134.55 o 
 -13   3   7        3.23     -108.75    147.14 o 
 -12   3   7        4.37     -126.28    148.98 o 
 -11   3   7      402.86      502.06    116.62 o 
 -10   3   7       41.22      -10.40     60.60 o 
  -9   3   7      270.03      254.74     92.74 o 
  -8   3   7      332.19      271.41     41.21 o 
  -7   3   7      401.92      445.83     38.22 o 
  -6   3   7     3034.28     3028.14    106.34 o 
  -5   3   7     3202.45     3135.62    104.43 o 
  -4   3   7     4911.22     4689.78    173.90 o 
  -3   3   7     2375.32     2263.63    109.64 o 
  -2   3   7     2796.95     3038.11    144.42 o 
  -1   3   7     2158.14     2098.97    106.96 o 
   0   3   7     2603.70     2314.25    198.78 o 
   1   3   7      280.32      299.27    106.50 o 
   2   3   7     2486.68     2341.99    165.24 o 
   3   3   7       14.16      -56.31    123.82 o 
   5   3   7       32.82      125.16     85.19 o 
   6   3   7       34.58       65.46     75.25 o 
   7   3   7       12.09       36.23    292.56 o 
   8   3   7        3.16     -119.02    133.62 o 
   9   3   7       69.45       61.71    158.00 o 
 -13   4   7       19.34     -128.69    185.23 o 
 -12   4   7      119.61       77.91     89.04 o 
 -11   4   7       61.23      -23.27     66.40 o 
 -10   4   7      879.21     1055.49     90.03 o 
  -9   4   7      700.06      664.75     66.60 o 
  -8   4   7      858.29      848.20     77.57 o 
  -7   4   7      538.55      578.31     46.97 o 
  -6   4   7     3156.42     3056.67    130.87 o 
  -5   4   7     3833.26     3718.20    142.48 o 
  -4   4   7     5987.07     5769.44    213.25 o 
  -3   4   7    18010.33    17865.68    943.60 o 
  -2   4   7      927.88      889.78     66.24 o 
  -1   4   7     3709.08     3658.47    209.27 o 
   0   4   7     1115.48     1047.87     80.86 o 
   1   4   7     5114.94     4534.83    371.10 o 
   2   4   7      940.51      872.06    284.52 o 
   3   4   7     1756.94     1841.58    300.80 o 
   4   4   7       93.24      111.19     63.36 o 
   5   4   7        2.51        6.79    136.69 o 
   6   4   7      181.37      850.18    379.43 o 
   7   4   7        6.45     -100.58     92.50 o 
   8   4   7      133.01      -57.68    105.44 o 
 -12   5   7      310.96      300.27    162.57 o 
 -11   5   7       71.47      110.58     81.36 o 
 -10   5   7      207.82      157.74     62.88 o 
  -9   5   7     2171.45     2015.22    158.00 o 
  -8   5   7      887.57      809.82     75.42 o 
  -7   5   7     1325.28     1103.88     92.89 o 
  -6   5   7      777.22      787.62     92.99 o 
  -5   5   7     1075.51      999.64     57.19 o 
  -4   5   7     1777.10     1699.59     81.46 o 
  -3   5   7      946.12      948.87     70.84 o 
  -2   5   7     2743.35     2789.46    162.95 o 
  -1   5   7      485.27      528.92     58.28 o 
   0   5   7      157.50      157.15     39.94 o 
   1   5   7      382.73      348.26     64.19 o 
   2   5   7     1932.96     2018.91    206.08 o 
   3   5   7     2764.91     2648.14    520.85 o 
   4   5   7       13.54       25.60     69.25 o 
   5   5   7      289.94      469.59    330.73 o 
   6   5   7      183.52      589.47    396.72 o 
   7   5   7      276.55      935.83    389.88 o 
   8   5   7       11.56      -61.26    126.38 o 
 -12   6   7       17.17       36.84     84.95 o 
 -11   6   7        3.32       52.51     77.72 o 
 -10   6   7       35.61       88.17     62.58 o 
  -9   6   7      673.03      735.18     79.45 o 
  -8   6   7     1431.91     1207.31    126.79 o 
  -7   6   7     1647.83     1593.39     95.03 o 
  -6   6   7      797.90      820.03     63.64 o 
  -5   6   7      202.79      215.86     35.45 o 
  -4   6   7      470.68      518.36     42.80 o 
  -3   6   7      136.15      112.81     30.14 o 
  -2   6   7     3564.06     3177.12    184.80 o 
  -1   6   7      284.14      360.07     53.53 o 
   0   6   7     5168.15     4714.75    267.31 o 
   1   6   7      488.14      518.57     65.99 o 
   2   6   7     1684.94     1393.43    136.96 o 
   3   6   7      661.11      651.50    103.52 o 
   4   6   7       29.94       94.65    136.57 o 
   5   6   7      294.88      869.27    440.87 o 
   6   6   7      163.47      232.68    100.91 o 
   7   6   7      125.67      128.75    201.48 o 
 -11   7   7       14.29       20.09     75.24 o 
 -10   7   7        4.23      -95.43     65.33 o 
  -9   7   7      392.90      456.97     71.59 o 
  -8   7   7      315.64      369.60     62.30 o 
  -7   7   7        2.22       12.16     40.42 o 
  -6   7   7      956.61     1100.17     79.66 o 
  -5   7   7      282.46      279.78     39.17 o 
  -4   7   7      892.67      876.79     57.77 o 
  -3   7   7       58.98       40.26     34.53 o 
  -2   7   7     1916.25     1664.10    114.17 o 
  -1   7   7     1406.95     1247.10     95.36 o 
   0   7   7       23.11       55.66     47.94 o 
   1   7   7        7.68        4.88     47.53 o 
   2   7   7      931.48      996.89     96.60 o 
   3   7   7       20.16      -38.02    196.16 o 
   4   7   7       37.59      -65.84    197.44 o 
   5   7   7        1.08       14.49    100.35 o 
   6   7   7        0.66      -15.70    162.88 o 
   7   7   7       62.16      101.80    126.61 o 
 -10   8   7        0.22      -33.72     66.85 o 
  -9   8   7      360.10      217.61    135.90 o 
  -8   8   7       39.43       -7.80    133.97 o 
  -7   8   7     4113.94     3510.20    181.23 o 
  -6   8   7        4.57       -8.34     42.82 o 
  -5   8   7     1660.65     1535.36     94.16 o 
  -4   8   7       81.57       95.84     45.41 o 
  -3   8   7        5.19       31.27     37.41 o 
  -2   8   7     1375.96     1090.49     69.19 o 
  -1   8   7       24.99        1.58     50.04 o 
   0   8   7     1626.29     1659.67    147.46 o 
   1   8   7        0.51      -15.15     51.95 o 
   2   8   7       40.34       22.93     54.25 o 
   3   8   7      526.95      373.70    207.36 o 
   4   8   7      792.07      882.02    141.87 o 
   5   8   7      320.69      284.99    190.48 o 
   6   8   7        4.24      -40.19    115.00 o 
  -9   9   7        5.46     -194.53    371.54 o 
  -8   9   7        0.05      -70.98    210.27 o 
  -7   9   7      184.22      189.02     59.04 o 
  -6   9   7      715.96      745.47     75.52 o 
  -5   9   7     1439.12     1281.54     88.49 o 
  -4   9   7      173.26      259.53     50.31 o 
  -3   9   7      406.74      467.93     55.18 o 
  -2   9   7       51.05       88.32     40.69 o 
  -1   9   7        8.87       52.42     56.97 o 
   0   9   7       72.30      135.14     64.16 o 
   1   9   7       29.25       43.72     63.24 o 
   2   9   7      760.17      824.71     99.86 o 
   3   9   7        0.36     -172.33    224.97 o 
   4   9   7      480.97      358.82    257.26 o 
   5   9   7       10.63      -20.14    109.25 o 
  -8  10   7        0.69       26.96    249.81 o 
  -7  10   7      243.34      245.61    116.40 o 
  -6  10   7      127.75      130.66     75.59 o 
  -5  10   7      263.20      144.70     88.05 o 
  -4  10   7        3.01        9.45     57.60 o 
  -3  10   7       60.42       53.34     54.70 o 
  -2  10   7      774.14      778.82     79.26 o 
  -1  10   7       73.92       67.92     99.13 o 
   0  10   7      499.55      553.72    127.04 o 
   1  10   7       17.79       32.29    105.16 o 
   2  10   7        0.54      -54.79     67.54 o 
   3  10   7        3.80       52.28    103.95 o 
   4  10   7        8.00      -36.19    129.98 o 
  -6  11   7       60.92       66.27    128.37 o 
  -5  11   7      370.46      372.30    124.96 o 
  -4  11   7      188.97      371.77    222.32 o 
  -3  11   7      448.33      541.14    133.24 o 
  -2  11   7       59.01      104.56    109.01 o 
  -1  11   7      261.52      203.36    118.44 o 
   0  11   7      162.95       45.85    113.69 o 
   1  11   7      126.79      137.61    122.14 o 
   2  11   7       68.24      129.59    128.33 o 
 -14   0   8       22.43     -134.72    387.22 o 
 -13   0   8       42.24     -444.30    354.16 o 
 -12   0   8      867.24      901.18    106.53 o 
 -11   0   8      559.78      609.22     82.75 o 
 -10   0   8      825.05      917.84     96.55 o 
  -9   0   8     3389.69     3298.25    187.36 o 
  -8   0   8      648.76      770.09     89.06 o 
  -7   0   8     1046.57     1206.79    132.74 o 
  -6   0   8     1290.56     1264.36     72.94 o 
  -5   0   8      434.37      321.34     30.08 o 
  -4   0   8    40480.67    42591.30   3524.95 o 
  -3   0   8     4054.15     3799.66    324.91 o 
  -2   0   8      296.24      352.21     49.69 o 
  -1   0   8      387.00      355.46     48.13 o 
   0   0   8     9680.03     8200.94    689.23 o 
   1   0   8     2459.66     2226.76    199.65 o 
   2   0   8     8960.55     7506.97    637.93 o 
   3   0   8     1391.83     1242.88    134.82 o 
   4   0   8        1.29      -74.27     58.96 o 
   5   0   8        9.92       -9.16     78.25 o 
   6   0   8        3.76      -35.98    101.45 o 
   7   0   8      950.13      662.38    168.46 o 
   8   0   8       10.04       85.04    144.28 o 
   9   0   8       84.15      218.48    195.40 o 
 -13   1   8       33.57     -146.95    281.26 o 
 -12   1   8       16.45     -147.88    130.04 o 
 -11   1   8       14.22      -57.79     94.26 o 
 -10   1   8      421.74      378.31     45.85 o 
  -9   1   8     1090.71     1104.50     76.72 o 
  -8   1   8       31.58       24.56     25.16 o 
  -7   1   8     2335.85     2151.11     84.71 o 
  -6   1   8     3787.82     3845.07    140.03 o 
  -5   1   8      258.75      292.56     20.41 o 
  -4   1   8     1954.17     1844.50    118.03 o 
  -3   1   8     3137.27     3244.45    197.46 o 
  -2   1   8      828.04      819.77     58.81 o 
  -1   1   8     2017.88     1757.28    111.87 o 
   0   1   8      445.60      408.11     38.80 o 
   1   1   8      443.47      407.61     42.70 o 
   2   1   8       67.29       80.66     30.03 o 
   3   1   8        0.78      -10.33     51.21 o 
   4   1   8      142.65      173.23    133.93 o 
   5   1   8      168.50      123.68     59.85 o 
   6   1   8        0.70       76.24     75.99 o 
   7   1   8        7.63       53.71    124.40 o 
   8   1   8        7.49     -100.36    107.48 o 
   9   1   8       39.12      160.45    133.53 o 
 -13   2   8       29.81     -196.84    205.79 o 
 -12   2   8        2.00     -109.01     91.14 o 
 -11   2   8     1577.41     1532.38    168.80 o 
 -10   2   8       42.15       98.94     63.89 o 
  -9   2   8     3141.79     3024.19    150.75 o 
  -8   2   8      128.62      126.26     26.15 o 
  -7   2   8       44.95       52.64     18.69 o 
  -6   2   8      332.05      399.19     27.18 o 
  -5   2   8     8320.75     7831.59    246.26 o 
  -4   2   8     5079.17     4685.02    217.74 o 
  -3   2   8     3689.46     3429.57    208.65 o 
  -2   2   8     1248.30     1260.46     83.16 o 
  -1   2   8      484.06      437.67     38.70 o 
   0   2   8     5271.20     4624.50    278.39 o 
   1   2   8      217.85      279.81     37.98 o 
   2   2   8     4143.23     3710.79    368.37 o 
   3   2   8       81.59      108.83     50.62 o 
   5   2   8      820.22      887.56    153.13 o 
   6   2   8      112.41     1018.21    354.94 o 
   7   2   8      396.15      946.30    225.11 o 
   8   2   8       31.90      181.89    222.93 o 
 -13   3   8      157.52      -22.17    203.37 o 
 -12   3   8      665.09      739.03    119.19 o 
 -11   3   8      532.13      594.91     82.73 o 
 -10   3   8      275.54      262.57    113.97 o 
  -9   3   8      393.16      475.34     61.23 o 
  -8   3   8      271.11      293.54     40.15 o 
  -7   3   8     9592.48     8898.88    357.65 o 
  -6   3   8       12.33       30.95     19.11 o 
  -5   3   8      620.81      627.70     31.98 o 
  -4   3   8     2438.50     2562.14     97.62 o 
  -3   3   8     3828.89     3768.86    196.65 o 
  -2   3   8    19193.95    16919.50    754.42 o 
  -1   3   8      147.13      168.21     28.18 o 
   0   3   8     2573.87     2465.75    219.86 o 
   1   3   8     2222.39     1923.66    244.99 o 
   2   3   8     1779.75     1856.49    313.05 o 
   3   3   8      547.78      664.21    234.84 o 
   4   3   8     2855.91     5051.34    607.10 o 
   5   3   8      951.54     2306.71    371.41 o 
   6   3   8       26.16       81.08     89.06 o 
   7   3   8       15.40       77.91    273.82 o 
   8   3   8       27.41      -33.35    110.59 o 
 -13   4   8        1.76      -73.78    234.34 o 
 -12   4   8       89.37       25.07     80.30 o 
 -11   4   8       56.83      -29.76     60.56 o 
 -10   4   8      454.80      455.97     67.33 o 
  -9   4   8      100.21       47.38     41.50 o 
  -8   4   8     1404.94     1388.60     75.67 o 
  -7   4   8     1666.65     1524.68     75.38 o 
  -6   4   8     2215.76     2009.53     91.32 o 
  -5   4   8      197.01      239.34     24.12 o 
  -4   4   8      539.58      724.36     69.17 o 
  -3   4   8      604.46      654.33     61.56 o 
  -2   4   8      960.83     1044.41    142.96 o 
  -1   4   8     4107.47     3321.91    197.76 o 
   0   4   8      389.86       65.85    222.27 o 
   1   4   8      953.06      851.53    104.44 o 
   2   4   8       22.86      623.95    364.68 o 
   3   4   8      149.38      159.55     68.76 o 
   4   4   8      178.59      316.58    110.12 o 
   5   4   8       28.73      495.02    364.77 o 
   6   4   8       26.26      -22.51     83.49 o 
   7   4   8        2.75      -21.85    110.23 o 
   8   4   8        7.46       38.88    128.83 o 
 -12   5   8      742.22      912.70    131.79 o 
 -11   5   8       70.71       11.59     65.30 o 
 -10   5   8        5.85      -35.63     53.23 o 
  -9   5   8       15.24      -80.60     58.94 o 
  -8   5   8      644.85      690.52     61.71 o 
  -7   5   8     5540.21     5070.11    239.93 o 
  -6   5   8       44.52       63.88     32.26 o 
  -5   5   8     1785.93     1682.80     82.49 o 
  -4   5   8     1176.59     1253.02    125.91 o 
  -3   5   8     1130.53     1315.52     97.66 o 
  -2   5   8     4832.25     4274.08    242.36 o 
  -1   5   8     3959.00     3624.37    212.11 o 
   0   5   8      323.90      284.14     50.78 o 
   1   5   8      644.76      701.56    145.41 o 
   2   5   8       79.92      116.49     62.50 o 
   3   5   8     2104.10     1951.81    198.86 o 
   4   5   8       71.05      115.61    140.49 o 
   5   5   8      311.77     1165.19    434.93 o 
   6   5   8       63.36      688.35    376.47 o 
   7   5   8      110.69      624.26    349.57 o 
   8   5   8        8.92      148.32    124.71 o 
 -12   6   8      181.76      242.17    130.34 o 
 -11   6   8       77.15       93.61     74.86 o 
 -10   6   8      154.40      180.61     66.36 o 
  -9   6   8      520.43      461.60     65.50 o 
  -8   6   8     1369.45     1204.34    247.06 o 
  -7   6   8      208.97      257.78     54.13 o 
  -6   6   8      151.09      123.61     40.02 o 
  -5   6   8      957.16     1003.06     93.57 o 
  -4   6   8      223.95      235.14     36.14 o 
  -3   6   8      555.92      638.23     69.77 o 
  -2   6   8       51.13       45.50     46.87 o 
  -1   6   8     1621.45     1491.07    104.08 o 
   0   6   8     2154.31     1833.31    123.64 o 
   1   6   8       13.59       22.48     55.31 o 
   2   6   8      438.87      491.76     89.33 o 
   3   6   8      814.15      871.55    507.77 o 
   4   6   8        4.65      104.33     96.14 o 
   5   6   8       27.71      -24.93     85.87 o 
   6   6   8       92.14      248.52    238.73 o 
   7   6   8       97.39      -13.87    114.81 o 
 -11   7   8      191.66      145.04     77.52 o 
 -10   7   8     1099.08     1091.91    108.13 o 
  -9   7   8        3.15      -70.59    106.76 o 
  -8   7   8      379.10      391.61     58.56 o 
  -7   7   8       88.15       31.06     42.10 o 
  -6   7   8     1113.35     1132.25    148.00 o 
  -5   7   8     2032.45     1868.51     94.81 o 
  -4   7   8     2326.73     2077.19    101.85 o 
  -3   7   8     1948.95     1662.08     86.87 o 
  -2   7   8      431.47      570.76     69.50 o 
  -1   7   8      572.99      633.77     72.86 o 
   0   7   8       53.52      107.92     52.69 o 
   1   7   8     2377.15     2114.90    145.55 o 
   2   7   8      108.07       36.00     90.95 o 
   3   7   8     1122.29     1109.37    359.91 o 
   4   7   8        0.69       65.42     88.62 o 
   5   7   8        0.44       27.80     97.82 o 
   6   7   8      110.36      786.22    451.84 o 
 -10   8   8      362.40      365.23     84.06 o 
  -9   8   8      121.93       38.63     70.17 o 
  -8   8   8      157.09      187.19     56.79 o 
  -7   8   8       84.62       98.07     50.13 o 
  -6   8   8        7.78       42.94     46.61 o 
  -5   8   8       48.14       31.36     44.18 o 
  -4   8   8      174.87       91.74     40.46 o 
  -3   8   8      351.30      396.50     47.70 o 
  -2   8   8        3.35       -0.90     51.93 o 
  -1   8   8       79.75      118.33     57.52 o 
   0   8   8      314.18      274.11     66.31 o 
   1   8   8       28.09       36.93     58.97 o 
   2   8   8      100.29        9.13    190.28 o 
   3   8   8        1.47      -79.71    305.71 o 
   4   8   8        0.29     -172.28    366.53 o 
   5   8   8       42.05       23.81    107.66 o 
  -9   9   8       12.99      -64.92    120.72 o 
  -8   9   8      143.88       57.58     95.60 o 
  -7   9   8        5.55       70.46     53.32 o 
  -6   9   8      539.55      560.10     99.29 o 
  -5   9   8      637.53      734.90     76.59 o 
  -4   9   8     1275.43     1235.77     82.24 o 
  -3   9   8      988.67      953.40     72.21 o 
  -2   9   8      285.36      284.91     48.32 o 
  -1   9   8       26.64       56.33     59.39 o 
   0   9   8      133.65      180.55     81.63 o 
   1   9   8      656.11      616.89     90.47 o 
   2   9   8      208.85      148.06     73.37 o 
   3   9   8       68.10      -20.55    300.33 o 
   4   9   8        1.27      -85.95    311.81 o 
  -8  10   8      628.21      693.66    147.68 o 
  -7  10   8        1.22       49.95    106.85 o 
  -6  10   8       19.48       42.69    117.61 o 
  -5  10   8       16.13       22.87     62.69 o 
  -4  10   8        6.35       23.16     56.84 o 
  -3  10   8     1086.16      997.91     90.17 o 
  -2  10   8      184.70      195.19     52.03 o 
  -1  10   8      720.53      767.45     98.84 o 
   0  10   8       13.46       16.92     67.28 o 
   1  10   8       40.29       56.61     72.49 o 
   2  10   8       47.41       24.78     73.84 o 
   3  10   8      399.43      434.94    126.04 o 
  -6  11   8       53.31      139.54     84.02 o 
  -5  11   8        9.67      -74.97     70.98 o 
  -4  11   8        7.54       74.39     73.19 o 
  -3  11   8       20.47       64.05    110.85 o 
  -2  11   8        6.01      -34.40    107.08 o 
  -1  11   8        0.24       11.85    110.09 o 
   0  11   8       84.63       84.56    120.85 o 
   1  11   8        0.89        2.47    124.62 o 
 -14   1   9       10.26     -394.49    262.99 o 
 -13   1   9      573.96      603.59    147.84 o 
 -12   1   9      146.64       96.17     71.42 o 
 -11   1   9       40.46      -16.13     56.19 o 
 -10   1   9      385.53      472.50     46.89 o 
  -9   1   9      984.20      981.16     55.43 o 
  -8   1   9    11242.58    10808.13    384.12 o 
  -7   1   9       26.21       25.22     17.98 o 
  -6   1   9     5558.71     5415.12    194.27 o 
  -5   1   9       85.53      101.06     16.23 o 
  -4   1   9     4071.24     4049.18    245.63 o 
  -3   1   9     9937.53     9807.26    580.51 o 
  -2   1   9     5385.56     5073.54    304.84 o 
  -1   1   9     9918.37     9126.71    541.25 o 
   0   1   9      377.14      379.91     40.48 o 
   1   1   9      225.23      196.47     34.50 o 
   2   1   9      440.25      449.19     62.75 o 
   3   1   9     1573.06     1414.12    129.07 o 
   4   1   9     1238.99     1046.17    177.33 o 
   5   1   9       59.64       32.90     55.66 o 
   6   1   9       21.31        0.52     72.86 o 
   7   1   9       99.54      177.16     96.69 o 
   8   1   9       47.43       29.77    112.72 o 
 -13   2   9      110.01     -146.41    153.70 o 
 -12   2   9      104.83      -66.24     83.71 o 
 -11   2   9     1403.65     1348.91    177.09 o 
 -10   2   9      168.15      189.18     62.20 o 
  -9   2   9        1.28      -56.88     44.54 o 
  -8   2   9      452.81      495.51     45.11 o 
  -7   2   9      256.20      261.71     23.02 o 
  -6   2   9     6270.86     6046.16    191.30 o 
  -5   2   9     2103.51     2024.27     73.32 o 
  -4   2   9     1042.03     1076.94     71.38 o 
  -3   2   9     3572.20     3547.55    327.82 o 
  -2   2   9     2369.44     1954.19    211.14 o 
  -1   2   9     3037.95     2592.50    152.80 o 
   0   2   9     4833.52     4566.72    251.41 o 
   1   2   9     2424.82     2402.34    147.09 o 
   2   2   9      147.52      126.06     63.08 o 
   3   2   9        4.50       76.47    151.48 o 
   4   2   9      357.10      314.83     98.61 o 
   5   2   9      104.69      139.01    112.41 o 
   6   2   9       50.08      175.77     83.14 o 
   7   2   9        8.14       33.57     95.25 o 
   8   2   9        6.80       48.97    104.37 o 
 -13   3   9      130.60       40.13     84.71 o 
 -12   3   9      107.13       50.42     65.44 o 
 -11   3   9      958.29      947.30     90.96 o 
 -10   3   9       96.29      108.21     48.79 o 
  -9   3   9      573.04      631.29     55.97 o 
  -8   3   9     1491.19     1426.11     78.63 o 
  -7   3   9     2255.81     2131.23     95.81 o 
  -6   3   9      412.80      567.83     35.55 o 
  -5   3   9     2890.58     2788.22    109.87 o 
  -4   3   9      598.11      587.69     49.55 o 
  -3   3   9     3234.45     3173.65    174.63 o 
  -2   3   9      432.25      452.57     38.28 o 
  -1   3   9      554.67      539.97     52.24 o 
   0   3   9      449.55      470.30     49.12 o 
   1   3   9      448.01      433.64     95.35 o 
   2   3   9      714.45      722.49    265.83 o 
   3   3   9      730.96      730.31    240.69 o 
   4   3   9      495.70      544.79    125.65 o 
   5   3   9       59.52      162.87     84.51 o 
   6   3   9       84.67       71.56    165.56 o 
   7   3   9      101.18      -36.08    100.60 o 
   8   3   9        8.96     -171.05    119.36 o 
 -13   4   9      222.32      181.95     85.17 o 
 -12   4   9       56.92      -35.26     80.02 o 
 -11   4   9     1039.73     1023.11     96.32 o 
 -10   4   9     1530.08     1488.34     97.93 o 
  -9   4   9     1684.15     1475.56     87.41 o 
  -8   4   9     1872.26     1710.12     85.58 o 
  -7   4   9      518.96      596.62     48.46 o 
  -6   4   9     8030.41     7811.04    312.72 o 
  -5   4   9      447.61      544.80     41.83 o 
  -4   4   9     8465.15     8228.91    445.30 o 
  -3   4   9       34.60       81.70     38.42 o 
  -2   4   9      288.82      334.07     62.12 o 
  -1   4   9     1411.98     1169.06    116.60 o 
   0   4   9      553.28      550.38    158.22 o 
   1   4   9     2638.93     2381.03    207.97 o 
   2   4   9       24.05        7.18     91.28 o 
   3   4   9      949.44      911.47    575.83 o 
   4   4   9        1.21       42.21    122.38 o 
   5   4   9      556.02     1514.57    433.50 o 
   6   4   9      111.01      203.72    213.46 o 
   7   4   9        3.05     -100.93    109.61 o 
 -12   5   9      432.91      421.88    136.06 o 
 -11   5   9      194.81      227.90    124.78 o 
 -10   5   9       20.69       -6.87     50.50 o 
  -9   5   9       11.03       18.49     95.93 o 
  -8   5   9     1288.27     1119.91    178.73 o 
  -7   5   9     2089.67     1918.45    105.69 o 
  -6   5   9      564.53      552.53     73.06 o 
  -5   5   9     2397.72     2503.07    113.85 o 
  -4   5   9     4325.00     4122.73    233.95 o 
  -3   5   9      883.11     1007.69     86.48 o 
  -2   5   9       33.19       -5.32     40.87 o 
  -1   5   9     2020.92     1760.75    123.17 o 
   0   5   9     2707.79     2224.99    208.10 o 
   1   5   9       47.37       17.53    132.67 o 
   2   5   9      336.20      414.05    131.27 o 
   3   5   9     1177.53     1385.48    951.19 o 
   4   5   9        1.13       33.69     74.45 o 
   5   5   9        3.55       47.27    173.50 o 
   6   5   9        1.45     -102.14     95.09 o 
   7   5   9       23.80       21.15    113.92 o 
 -12   6   9        2.76       13.66     97.55 o 
 -11   6   9      339.26      279.64     79.64 o 
 -10   6   9        4.12        6.68     59.57 o 
  -9   6   9     2040.89     1850.92    122.02 o 
  -8   6   9      480.20      575.87    119.55 o 
  -7   6   9      185.67      201.15     42.81 o 
  -6   6   9       74.89       72.89     39.76 o 
  -5   6   9      435.42      492.86     48.79 o 
  -4   6   9     1297.35     1101.50     65.18 o 
  -3   6   9      340.22      567.07     69.34 o 
  -2   6   9      388.14      525.31     65.48 o 
  -1   6   9     1315.66     1303.04    121.49 o 
   0   6   9       18.52      -53.54     47.79 o 
   1   6   9      836.56      783.55    168.26 o 
   2   6   9      508.84      471.13    294.46 o 
   3   6   9       57.20      104.51     76.35 o 
   4   6   9       11.09       21.62     81.72 o 
   5   6   9      118.64      170.62     93.28 o 
   6   6   9       12.01      -29.90     94.44 o 
 -11   7   9      139.77      183.49     93.94 o 
 -10   7   9       25.91       -9.41     61.65 o 
  -9   7   9      700.05      661.08     81.16 o 
  -8   7   9      794.84      837.52     75.41 o 
  -7   7   9      149.33      185.05     48.65 o 
  -6   7   9      197.43      215.01     46.30 o 
  -5   7   9      167.14      180.42     41.19 o 
  -4   7   9       66.43       73.22     38.03 o 
  -3   7   9      534.65      682.83     78.11 o 
  -2   7   9      205.63      303.28     62.03 o 
  -1   7   9      127.77      162.40     54.21 o 
   0   7   9       56.23       83.58     51.65 o 
   1   7   9      126.99       67.21     75.29 o 
   2   7   9      151.35      157.87     78.54 o 
   3   7   9      176.68      166.61    138.87 o 
   4   7   9       43.81       40.17     82.09 o 
   5   7   9      230.41      121.81    107.64 o 
   6   7   9        8.67      -45.62    110.63 o 
 -10   8   9        3.81       34.55     69.61 o 
  -9   8   9      769.16      795.78     84.90 o 
  -8   8   9       47.44        7.84     51.51 o 
  -7   8   9      904.37      817.25     78.65 o 
  -6   8   9        2.50      -42.46     57.99 o 
  -5   8   9      254.57      378.72     57.69 o 
  -4   8   9      994.08     1102.61     75.55 o 
  -3   8   9     1072.26     1142.55     74.86 o 
  -2   8   9     4016.11     3742.60    224.69 o 
  -1   8   9      274.45      435.49     75.20 o 
   0   8   9      695.07      691.40    112.71 o 
   1   8   9        2.16      -59.71     58.13 o 
   2   8   9      209.43      274.83     92.83 o 
   3   8   9       45.00       11.19     79.22 o 
   4   8   9      266.45      839.88    495.34 o 
   5   8   9       65.28      -13.49    186.08 o 
  -9   9   9       35.31      -49.13    122.28 o 
  -8   9   9       27.76       27.20     58.92 o 
  -7   9   9      502.07      508.10     68.90 o 
  -6   9   9       87.17       67.77     52.54 o 
  -5   9   9     1440.86     1380.47    101.82 o 
  -4   9   9       50.66       24.07     43.66 o 
  -3   9   9      429.47      494.48     59.71 o 
  -2   9   9       87.00      163.52     67.83 o 
  -1   9   9      103.35      183.90     66.69 o 
   0   9   9      261.84      325.31     77.84 o 
   1   9   9       30.37       78.19     68.27 o 
   2   9   9       29.95      -49.28    102.12 o 
   3   9   9        9.91      -25.74    231.04 o 
   4   9   9       11.32       19.53    106.60 o 
  -8  10   9       30.71        3.11    105.23 o 
  -7  10   9      719.05      622.70    101.09 o 
  -6  10   9      108.49       69.15     70.00 o 
  -5  10   9      309.90      345.87     69.95 o 
  -4  10   9        4.94      -21.44     51.06 o 
  -3  10   9        0.66       -5.36     46.51 o 
  -2  10   9      138.16      201.63     53.96 o 
  -1  10   9        1.10       42.34     70.74 o 
   0  10   9        5.85       56.49     73.84 o 
   1  10   9      106.89      181.08     79.23 o 
   2  10   9       87.71      -42.71    155.15 o 
  -5  11   9      514.68      455.44     94.28 o 
  -4  11   9      212.01      173.75     80.26 o 
  -3  11   9       25.69       93.04    115.46 o 
  -2  11   9       34.17       58.11    113.59 o 
  -1  11   9      130.25      161.67    124.48 o 
   0  11   9      402.60      470.51    144.41 o 
 -14   0  10       91.71       59.60    342.00 o 
 -13   0  10       78.54     -364.20    261.23 o 
 -12   0  10      629.14      710.71    220.70 o 
 -11   0  10     1740.20     1692.16    123.82 o 
 -10   0  10      217.91      273.54     54.74 o 
  -9   0  10      220.93      228.13     43.03 o 
  -8   0  10     1670.30     1837.18    107.54 o 
  -7   0  10    10944.17    10232.33    510.76 o 
  -6   0  10     1062.37     1385.50     99.69 o 
  -5   0  10    19909.50    19750.30   1644.71 o 
  -4   0  10     1144.73     1119.61    111.37 o 
  -3   0  10      109.39      106.34     35.74 o 
  -2   0  10      954.78      904.57     93.69 o 
  -1   0  10      745.43      783.87     85.29 o 
   0   0  10    11569.84    10895.07    914.51 o 
   2   0  10     1390.73     1194.30    127.54 o 
   3   0  10       27.93      -31.59    188.44 o 
   4   0  10       11.99      -87.42     75.43 o 
   5   0  10      300.22     1097.80    290.24 o 
   6   0  10        1.02       -2.55    107.07 o 
   7   0  10       93.52      142.65    136.85 o 
   8   0  10       38.38      120.68    169.22 o 
 -14   1  10       65.19     -352.32    234.88 o 
 -13   1  10      145.40        7.11     90.29 o 
 -12   1  10        9.70      -35.74     63.25 o 
 -11   1  10        1.47      -10.68     50.92 o 
 -10   1  10      446.95      494.81     56.52 o 
  -9   1  10     1273.56     1281.67     61.28 o 
  -7   1  10     1541.21     1570.72     64.41 o 
  -6   1  10      113.91      136.19     18.42 o 
  -5   1  10      129.04      135.00     30.88 o 
  -4   1  10      385.77      402.45     42.16 o 
  -3   1  10      529.95      619.30     49.86 o 
  -2   1  10     1254.55     1181.60     81.81 o 
  -1   1  10     2131.26     1956.31    125.62 o 
   0   1  10      150.52      173.46     32.11 o 
   1   1  10       43.98      191.53     93.10 o 
   2   1  10     1842.00     1708.16    113.33 o 
   3   1  10      152.83      170.50    186.22 o 
   4   1  10      217.42      204.54    109.47 o 
   5   1  10       92.71       39.06     59.02 o 
   6   1  10        8.29      -50.64     77.61 o 
   7   1  10        0.45       61.77    148.80 o 
   8   1  10        0.15      108.66    134.67 o 
 -14   2  10       20.23     -144.55    230.94 o 
 -13   2  10       61.24      -58.39     78.13 o 
 -12   2  10      491.48      653.74     89.58 o 
 -11   2  10      717.41      793.00     79.15 o 
 -10   2  10     1744.99     1724.41     98.70 o 
  -9   2  10      329.48      348.21     44.94 o 
  -8   2  10      807.58      890.62     59.01 o 
  -7   2  10      477.86      572.66     33.28 o 
  -6   2  10      765.38      889.13     60.33 o 
  -5   2  10     4944.06     4844.46    259.03 o 
  -4   2  10      756.69      747.87    123.42 o 
  -3   2  10      612.11      583.38    148.09 o 
  -2   2  10     4902.47     4347.43    248.91 o 
   0   2  10     6806.95     6609.72    600.27 o 
   1   2  10      138.52      262.94    357.22 o 
   2   2  10      392.81      515.42    304.01 o 
   3   2  10        2.51       18.35    129.74 o 
   5   2  10      514.28      537.57    175.41 o 
   6   2  10       94.70      318.86    255.53 o 
   7   2  10       57.06      168.57    135.35 o 
 -13   3  10      135.85       25.57    130.04 o 
 -12   3  10       18.97     -147.85     99.70 o 
 -11   3  10        0.63      -54.20     50.40 o 
  -9   3  10     5714.67     5594.84    252.46 o 
  -8   3  10     1023.40     1066.87     65.37 o 
  -7   3  10     5278.62     4853.92    199.57 o 
  -6   3  10      599.82      807.34     44.80 o 
  -5   3  10     4782.38     4757.09    223.81 o 
  -4   3  10     1445.18     1580.59    165.66 o 
  -3   3  10     7391.84     7592.65    399.61 o 
  -2   3  10     9212.07     8200.35    487.11 o 
   0   3  10     1309.97     1426.57    360.92 o 
   4   3  10      713.25     1901.69    473.44 o 
   5   3  10       24.89       48.13    192.91 o 
   6   3  10        1.41      331.47    324.71 o 
   7   3  10       47.68      -14.22    108.92 o 
 -13   4  10      138.69      -35.21    204.26 o 
 -12   4  10      126.98      115.39    129.43 o 
 -11   4  10      134.46      107.12     56.55 o 
 -10   4  10      309.23      395.07     55.17 o 
  -9   4  10      634.35      865.20     65.82 o 
  -8   4  10     1744.22     1631.94     83.00 o 
  -7   4  10        5.91       56.72     33.49 o 
  -6   4  10      832.33      829.06     52.01 o 
  -5   4  10      201.10      337.93     68.98 o 
  -4   4  10      136.35      199.53     46.10 o 
  -3   4  10     3837.32     4272.32    248.81 o 
  -2   4  10      402.45      537.53     82.50 o 
  -1   4  10     1130.78     1129.38    116.96 o 
   0   4  10       66.06     1203.70    462.62 o 
   1   4  10      719.11      777.87    186.57 o 
   5   4  10      130.68     1024.48    384.37 o 
   6   4  10      107.71      102.71    407.51 o 
   7   4  10        5.93      160.52    133.57 o 
 -13   5  10        0.55      -29.07    102.50 o 
 -12   5  10      271.24      239.91     83.52 o 
 -11   5  10      164.79      128.23     79.81 o 
 -10   5  10        6.13       55.80     55.64 o 
  -9   5  10      625.16      764.86     74.29 o 
  -8   5  10      749.27      848.55     67.29 o 
  -7   5  10     2459.84     2378.01    126.79 o 
  -6   5  10     1477.04     1385.13     83.66 o 
  -5   5  10      144.54      229.83     36.38 o 
  -4   5  10     2315.63     2342.97    145.34 o 
  -3   5  10      382.43      574.41     69.50 o 
  -2   5  10     2124.38     2207.59    144.39 o 
  -1   5  10      750.52      866.79    107.07 o 
   0   5  10        4.62       91.29    117.21 o 
   1   5  10     1295.34     1529.17    164.54 o 
   4   5  10      430.32     1289.07    441.67 o 
   5   5  10       58.57      552.28    373.66 o 
   6   5  10       26.52       23.48    130.16 o 
 -12   6  10      208.25      234.56     90.09 o 
 -11   6  10      162.55       92.73     70.41 o 
 -10   6  10       49.22       79.94     60.48 o 
  -9   6  10       48.08      123.31     55.82 o 
  -8   6  10     2673.38     2274.31    126.48 o 
  -7   6  10      651.16      722.26     65.64 o 
  -6   6  10      259.38      350.68     48.78 o 
  -5   6  10      757.42      991.80     64.85 o 
  -4   6  10      969.80      960.73     93.11 o 
  -3   6  10     1077.19     1132.99     94.96 o 
  -2   6  10        4.84       63.23     65.07 o 
  -1   6  10     1948.99     1818.33    127.62 o 
   0   6  10      693.78      750.45    103.45 o 
   1   6  10        7.84       59.63     64.82 o 
   3   6  10      565.43     1409.89    480.63 o 
   4   6  10       28.24       32.88    143.90 o 
   5   6  10        7.34       63.83    101.67 o 
   6   6  10        0.21       97.73    115.43 o 
 -11   7  10       47.40      120.13     69.48 o 
 -10   7  10      388.93      357.45     72.93 o 
  -9   7  10       67.46       73.85     53.24 o 
  -8   7  10      421.22      455.96     62.30 o 
  -7   7  10      767.28      879.20    100.83 o 
  -6   7  10     3692.72     3239.23    166.54 o 
  -5   7  10      379.25      538.28     53.34 o 
  -4   7  10      907.87      916.23     93.00 o 
  -3   7  10        0.50       74.03     56.99 o 
  -2   7  10       28.61      122.83     58.28 o 
  -1   7  10      663.39      842.12     89.08 o 
   0   7  10      166.90      555.18    275.24 o 
   1   7  10     1426.91     1539.78    266.78 o 
   2   7  10        1.21       -2.29     79.78 o 
   3   7  10       66.29      196.01    178.14 o 
   4   7  10      152.32     1004.24    474.20 o 
   5   7  10      129.56      194.82    103.79 o 
 -10   8  10      200.39      206.29     71.97 o 
  -9   8  10        5.78      -15.13     97.25 o 
  -8   8  10       33.69       76.38     55.38 o 
  -7   8  10      188.69      188.26     55.35 o 
  -6   8  10       22.74       90.75     49.01 o 
  -5   8  10      556.08      642.11     85.28 o 
  -4   8  10       92.13      157.04     47.57 o 
  -3   8  10        9.91      -12.98     61.01 o 
  -2   8  10      112.89      197.48     87.71 o 
  -1   8  10        6.49       59.41     62.90 o 
   0   8  10       87.70       94.00     66.27 o 
   1   8  10        0.03      -39.76     82.54 o 
   2   8  10       14.31      -80.70    241.57 o 
   3   8  10       82.63       48.27     87.64 o 
   4   8  10        1.75       41.36    104.04 o 
  -9   9  10        4.22      -87.27     84.41 o 
  -8   9  10        6.26       23.18     85.57 o 
  -7   9  10        2.03       99.76     60.46 o 
  -6   9  10     1292.26     1270.57    100.22 o 
  -5   9  10       67.11      194.32     59.11 o 
  -4   9  10      365.28      470.23     61.43 o 
  -3   9  10       20.45      -26.89     47.28 o 
  -2   9  10        0.17       78.69     68.24 o 
  -1   9  10     1082.05     1164.25    115.95 o 
   1   9  10      745.05      907.94    266.65 o 
   2   9  10      127.35       56.16    251.48 o 
   3   9  10       20.60     -160.17    334.74 o 
  -8  10  10      479.84      464.73     97.85 o 
  -7  10  10       22.93       34.45     65.30 o 
  -6  10  10       43.69       99.96     65.04 o 
  -5  10  10      165.43      161.17     61.86 o 
  -4  10  10      543.07      585.97     70.19 o 
  -3  10  10      202.56      295.26     57.33 o 
  -2  10  10      297.13      306.11     59.60 o 
  -1  10  10      214.84      206.94     80.68 o 
   0  10  10      200.02      242.17     82.27 o 
   1  10  10       46.25       34.60     95.82 o 
   2  10  10       64.33       15.83    104.90 o 
  -5  11  10       96.65       98.61     82.83 o 
  -4  11  10      193.36      126.61     80.33 o 
  -3  11  10       19.48       24.38     65.57 o 
  -2  11  10       15.80       36.95    120.61 o 
  -1  11  10        2.63       45.74    125.15 o 
 -14   1  11      127.77     -324.04    216.03 o 
 -13   1  11      199.21      171.36    148.34 o 
 -12   1  11        8.31        5.45     59.57 o 
 -11   1  11      310.15      337.03     57.82 o 
 -10   1  11     2247.08     2300.67    120.08 o 
  -9   1  11      479.37      514.90     38.78 o 
  -8   1  11     4615.78     4331.42    159.06 o 
  -7   1  11       98.47      116.97     21.48 o 
  -6   1  11      618.92      649.08     35.16 o 
  -5   1  11     2290.26     2298.09    147.25 o 
  -4   1  11     4071.73     3814.77    234.56 o 
  -3   1  11    15218.49    15542.98    918.22 o 
  -2   1  11     1668.33     1425.73     97.00 o 
  -1   1  11     1335.58     1272.13     88.50 o 
   0   1  11       62.32       44.35     31.08 o 
   1   1  11     1230.03     1011.56    143.72 o 
   2   1  11      209.61      235.19     76.13 o 
   3   1  11     1159.88     1093.18     89.74 o 
   4   1  11       81.20       32.31     54.57 o 
   5   1  11        8.82      -40.77     58.20 o 
   6   1  11       12.49     -100.04     88.90 o 
   7   1  11        7.16       18.87     96.57 o 
 -14   2  11       37.15     -224.11    166.03 o 
 -13   2  11      609.19      705.19    109.11 o 
 -12   2  11      738.13      800.33     88.17 o 
 -11   2  11      212.40      303.69     57.83 o 
 -10   2  11      957.10     1035.20    110.58 o 
  -9   2  11      607.31      596.33     51.01 o 
  -8   2  11     2047.61     1897.60     95.79 o 
  -7   2  11      376.78      361.83     37.24 o 
  -6   2  11     5756.48     5374.88    184.42 o 
  -5   2  11     4213.49     4521.97    272.70 o 
  -4   2  11     2791.37     2784.95    256.50 o 
  -3   2  11      153.88      170.43     40.32 o 
  -2   2  11     1317.16     1235.89    268.17 o 
  -1   2  11     3695.89     3244.57    192.33 o 
   0   2  11        3.90      -17.93     30.24 o 
   1   2  11      654.45      652.32     67.02 o 
   2   2  11      250.21      241.61     49.90 o 
   3   2  11      463.14      355.66     78.94 o 
   4   2  11       18.18      128.19     61.01 o 
   5   2  11      114.71       85.00     92.66 o 
   6   2  11      270.05      919.91    352.80 o 
   7   2  11        5.24      -87.85    118.30 o 
 -13   3  11       94.04      -13.04    137.04 o 
 -12   3  11       71.08      -54.87     73.38 o 
 -11   3  11       13.46      -29.51     50.19 o 
 -10   3  11      659.95      669.20     62.70 o 
  -9   3  11       60.35       68.51     34.65 o 
  -8   3  11     6153.18     5594.76    251.48 o 
  -7   3  11     1245.84     1232.30     64.28 o 
  -6   3  11     2156.21     2026.54     92.63 o 
  -5   3  11     1019.45      937.37     68.03 o 
  -4   3  11       49.07        1.96     48.21 o 
  -3   3  11      434.96      446.53     83.20 o 
  -2   3  11      613.50      -47.43    344.53 o 
  -1   3  11        8.35      378.52    438.12 o 
   0   3  11      988.88      764.41    433.05 o 
   1   3  11      104.28      128.53    131.25 o 
   2   3  11      969.58     1015.95    642.11 o 
   3   3  11      233.35      299.41    152.30 o 
   4   3  11        0.12       37.88    111.02 o 
   5   3  11       27.19       84.96    104.22 o 
   6   3  11      128.56      613.84    336.16 o 
   7   3  11        0.44     -129.36    126.46 o 
 -13   4  11      329.24      167.49    114.30 o 
 -12   4  11      177.69      137.37    134.14 o 
 -11   4  11     1651.46     1498.24     98.32 o 
 -10   4  11      222.76      290.71     60.33 o 
  -9   4  11       32.95       13.40     40.17 o 
  -8   4  11      140.97      127.68     40.27 o 
  -7   4  11     3163.66     2892.85    144.77 o 
  -6   4  11    10902.79     9938.23    410.04 o 
  -5   4  11     1057.64     1127.80     99.36 o 
  -4   4  11      512.24      523.71    132.28 o 
  -3   4  11      730.12      823.46    104.84 o 
  -2   4  11      978.31      873.35    257.23 o 
  -1   4  11     7575.77     6198.41    575.43 o 
   0   4  11      289.93      259.57    143.74 o 
   1   4  11     1411.73     1368.12    145.45 o 
   2   4  11       56.22       32.08     60.40 o 
   3   4  11       26.16      104.14     76.85 o 
   4   4  11      665.80     2008.63    480.15 o 
   5   4  11      262.97      816.79    371.86 o 
   6   4  11      106.77      113.50    393.76 o 
 -13   5  11      219.48      183.46     88.47 o 
 -12   5  11       55.17      -50.66    104.41 o 
 -11   5  11     1246.91     1391.75    117.93 o 
 -10   5  11      234.37      211.79     60.85 o 
  -9   5  11       30.22       40.11     44.44 o 
  -8   5  11     1167.20     1089.42    158.07 o 
  -7   5  11      976.03      909.74     70.39 o 
  -6   5  11       52.64       77.03     37.49 o 
  -5   5  11      472.69      632.10     69.38 o 
  -4   5  11      726.91      854.00     81.85 o 
  -3   5  11       38.67       56.04     50.77 o 
  -2   5  11      571.83      530.96     86.31 o 
  -1   5  11       69.89       60.84     67.37 o 
   0   5  11     1335.30     1130.27    226.60 o 
   1   5  11       71.89       39.94    310.40 o 
   2   5  11       38.14       53.86    157.94 o 
   3   5  11       16.73      -49.05     66.24 o 
   4   5  11        9.92       58.64    113.04 o 
   5   5  11       47.81      220.57    177.96 o 
   6   5  11       41.53      150.73    113.76 o 
 -12   6  11       62.85       56.95     73.55 o 
 -11   6  11     1130.23     1073.56    104.44 o 
 -10   6  11      148.38       98.40     61.36 o 
  -9   6  11      535.07      519.38    105.93 o 
  -8   6  11       13.83       40.20     43.50 o 
  -7   6  11      466.96      506.55     59.11 o 
  -6   6  11     2224.00     1951.74    110.36 o 
  -5   6  11      266.58      310.80     44.16 o 
  -4   6  11     3941.88     3779.82    223.45 o 
  -3   6  11      870.46     1019.93     96.46 o 
  -2   6  11     1786.46     1729.36    125.90 o 
  -1   6  11      593.75      601.89     99.48 o 
   0   6  11      167.45       86.25     71.92 o 
   1   6  11       94.33       96.87    233.25 o 
   2   6  11      345.21      464.98    185.24 o 
   3   6  11        9.42       17.23     77.00 o 
   4   6  11      398.32      608.49    218.86 o 
   5   6  11        0.76      -31.45     99.67 o 
 -11   7  11      167.87      201.13     78.84 o 
 -10   7  11        8.47      -66.27     73.76 o 
  -9   7  11      222.11      214.47     56.87 o 
  -8   7  11       53.05       78.24     51.55 o 
  -7   7  11        0.90       -5.14     44.72 o 
  -6   7  11      519.04      570.62     63.25 o 
  -5   7  11        4.99      -11.88     37.51 o 
  -4   7  11      506.67      650.85     84.68 o 
  -3   7  11      558.16      579.73     78.74 o 
  -2   7  11       23.24       -0.67     55.35 o 
  -1   7  11        1.07      -63.50     63.75 o 
   0   7  11      382.11      399.45     90.59 o 
   1   7  11      404.81      215.83     94.12 o 
   2   7  11        7.34      -80.93     78.90 o 
   3   7  11      100.83      101.43     92.10 o 
   4   7  11        4.67       -8.95     94.35 o 
   5   7  11       11.02      103.92    115.13 o 
 -10   8  11      153.50      106.45     66.30 o 
  -9   8  11     1862.71     1572.92    132.10 o 
  -8   8  11        6.93       35.21     55.19 o 
  -7   8  11      749.36      742.70     79.27 o 
  -6   8  11        7.60       14.70     75.10 o 
  -5   8  11      144.72      105.35     49.44 o 
  -4   8  11     1553.95     1321.24     86.18 o 
  -3   8  11     1870.61     1639.50    126.64 o 
  -2   8  11      666.33      707.76     93.30 o 
  -1   8  11      259.96      240.90     74.57 o 
   0   8  11       11.33        9.05    132.08 o 
   1   8  11      180.98       71.08    254.33 o 
   2   8  11      327.34      372.61    147.84 o 
   3   8  11      185.07       66.87    102.05 o 
   4   8  11       13.75      -99.79    114.18 o 
  -9   9  11      140.80      167.30     69.16 o 
  -8   9  11      320.99      312.48     70.40 o 
  -7   9  11      430.25      486.46     75.46 o 
  -6   9  11      218.61      240.93     66.04 o 
  -5   9  11       48.58       25.48     56.72 o 
  -4   9  11        1.86        4.18     47.08 o 
  -3   9  11        0.09       14.08     70.75 o 
  -2   9  11      675.06      727.66    102.39 o 
  -1   9  11      177.00      289.71     82.76 o 
   0   9  11      448.51      582.88    151.18 o 
   1   9  11       10.77      -66.46    157.97 o 
   2   9  11      164.00      218.77    112.28 o 
  -7  10  11       43.05       39.27     61.34 o 
  -6  10  11       51.38      -10.48     63.42 o 
  -5  10  11       28.17       12.97     88.05 o 
  -4  10  11      275.71      287.56     71.75 o 
  -3  10  11        2.43       -0.23     53.20 o 
  -2  10  11      391.53      306.93     88.85 o 
  -1  10  11        7.79       15.97     84.58 o 
   0  10  11        0.26       72.69     97.43 o 
   1  10  11        6.92      -57.27    137.65 o 
 -14   0  12      401.54       38.92    289.39 o 
 -13   0  12      198.33      -21.16    199.68 o 
 -12   0  12     2321.50     2174.24    277.75 o 
 -11   0  12      779.28      905.39    166.46 o 
 -10   0  12        3.48       33.54     40.32 o 
  -9   0  12      102.50      128.66     37.69 o 
  -8   0  12      163.46      188.09     37.51 o 
  -7   0  12    11603.11    10928.15    551.38 o 
  -6   0  12       79.07       69.44     47.76 o 
  -5   0  12     3515.56     3145.20    278.35 o 
  -4   0  12        8.22       12.29     39.32 o 
  -3   0  12      630.53      544.59     79.04 o 
  -2   0  12     7123.03     6435.84    548.28 o 
  -1   0  12      578.15      575.94     76.19 o 
   0   0  12     2213.33     1868.56    178.36 o 
   1   0  12       88.13       60.58     52.59 o 
   2   0  12      253.31      210.82     67.55 o 
   3   0  12      121.17       44.85     74.54 o 
   4   0  12      482.76      327.91     88.99 o 
   5   0  12      386.02      190.13     99.77 o 
   6   0  12        1.70       48.18    115.41 o 
 -14   1  12        2.00     -261.88    174.59 o 
 -13   1  12       19.01     -178.36    123.64 o 
 -12   1  12      146.41      112.79     60.81 o 
 -11   1  12      298.92      353.28     55.85 o 
 -10   1  12      374.96      394.51     53.57 o 
  -9   1  12      362.50      412.82     44.76 o 
  -8   1  12      106.47      152.97     24.63 o 
  -7   1  12      446.98      522.45     33.45 o 
  -6   1  12      414.99      438.85     75.52 o 
  -5   1  12     3682.12     3616.58    224.17 o 
  -4   1  12      232.38      238.36     45.86 o 
  -3   1  12      207.71      226.28     40.88 o 
  -2   1  12     2432.89     2394.40    153.29 o 
  -1   1  12      323.99      311.49     41.84 o 
   0   1  12        3.42       -5.06     57.22 o 
   1   1  12      851.66      860.39     72.81 o 
   2   1  12       13.56        5.14    139.54 o 
   3   1  12        0.88      -18.03     46.51 o 
   4   1  12        0.94      -75.94     60.57 o 
   5   1  12        0.77      -96.56     64.37 o 
   6   1  12       10.14       27.99     86.99 o 
 -14   2  12        6.33     -128.48     85.65 o 
 -13   2  12       18.95      -26.53     68.06 o 
 -12   2  12      266.58      288.81     64.16 o 
 -11   2  12       24.21       45.64     47.93 o 
 -10   2  12      182.56      149.00     42.32 o 
  -9   2  12      811.65      929.28     63.63 o 
  -8   2  12      170.92      146.19     33.32 o 
  -7   2  12     6351.46     5933.28    262.83 o 
  -6   2  12      627.04      561.61     80.34 o 
  -5   2  12     4525.65     4302.05    264.46 o 
  -4   2  12      130.13      127.58     31.16 o 
  -3   2  12        0.64      -20.23     29.58 o 
  -2   2  12     2839.89     2743.87   1071.53 o 
  -1   2  12      449.43      563.94    180.57 o 
   0   2  12     2295.87     1860.74    251.04 o 
   1   2  12      172.65      133.95    132.30 o 
   2   2  12      219.37      181.72     50.26 o 
   3   2  12       91.98      120.81     54.38 o 
   4   2  12        5.69       35.61     79.81 o 
   5   2  12       18.82       -2.48    110.36 o 
   6   2  12        5.53      -23.61    100.84 o 
 -13   3  12      156.04       93.69     82.20 o 
 -12   3  12      362.94      391.10     67.79 o 
 -11   3  12       45.72       63.17     50.97 o 
 -10   3  12     1425.87     1349.52     82.11 o 
  -9   3  12     1644.55     1554.53     87.66 o 
  -8   3  12      156.15      170.90     33.40 o 
  -7   3  12      274.58      323.39     37.22 o 
  -6   3  12      636.55      634.59     70.45 o 
  -5   3  12     2929.71     2820.65    217.43 o 
  -4   3  12      765.81      781.63    210.13 o 
  -3   3  12     1084.84     1062.62    122.64 o 
  -2   3  12      160.36      201.37    140.12 o 
  -1   3  12      161.02      180.58    153.42 o 
   0   3  12     1130.83      964.25    591.17 o 
   1   3  12       66.66      770.55    492.02 o 
   2   3  12     1026.91     1226.77    790.99 o 
   3   3  12      485.81      484.58    216.62 o 
   4   3  12       27.52       23.33     82.18 o 
   5   3  12      225.74      347.10    104.68 o 
   6   3  12       35.95       76.27    167.59 o 
 -13   4  12       23.74       -1.57     71.52 o 
 -12   4  12       82.05      212.43     74.21 o 
 -11   4  12       89.32      162.33     58.82 o 
 -10   4  12     1815.70     1596.75    106.65 o 
  -9   4  12      125.14      211.35     51.48 o 
  -8   4  12       41.05       59.14     37.65 o 
  -7   4  12     1280.50     1285.86     79.01 o 
  -6   4  12     2501.00     2250.59    108.24 o 
  -5   4  12      300.13      271.74     67.39 o 
  -4   4  12     2998.09     3167.33    248.39 o 
  -3   4  12     2594.86     2439.13    375.19 o 
  -2   4  12       38.68      -19.89    168.22 o 
  -1   4  12      467.80      486.66     84.23 o 
   0   4  12       11.67      -41.46     65.12 o 
   1   4  12      315.54      357.88     81.20 o 
   2   4  12        3.12      -13.99     96.05 o 
   3   4  12       19.85      573.64    434.70 o 
   4   4  12       63.87       82.42    161.07 o 
   5   4  12       11.32       23.27     96.44 o 
   6   4  12        1.81       11.24    111.59 o 
 -13   5  12       11.77        5.65     79.31 o 
 -12   5  12        8.49       39.73     71.93 o 
 -11   5  12      216.11      239.10     66.44 o 
 -10   5  12      328.31      297.63     63.99 o 
  -9   5  12      681.13      752.02     73.34 o 
  -8   5  12     1177.27     1049.52    124.22 o 
  -7   5  12     1788.98     1617.69     95.53 o 
  -6   5  12      274.77      321.32     44.07 o 
  -5   5  12     1159.04     1160.38     96.50 o 
  -4   5  12     1168.88     1325.40    199.26 o 
  -3   5  12     1907.69     2018.71    174.87 o 
  -2   5  12      140.79       54.44     82.10 o 
  -1   5  12      234.64      192.92    257.66 o 
   0   5  12      117.38      119.82     67.58 o 
   1   5  12      240.18      257.56     95.87 o 
   2   5  12      245.04     1164.78    534.17 o 
   3   5  12       52.02       46.85    189.94 o 
   4   5  12      282.23      164.90     98.31 o 
   5   5  12       67.57       93.38    104.51 o 
 -12   6  12       72.21       21.00     69.99 o 
 -11   6  12      751.78      730.72     88.38 o 
 -10   6  12      234.54      200.29     62.16 o 
  -9   6  12       86.83       83.56     52.26 o 
  -8   6  12      982.85     1130.15     86.24 o 
  -7   6  12      966.01      973.08     78.52 o 
  -6   6  12      166.96      123.58     47.48 o 
  -5   6  12        4.36       17.18     50.65 o 
  -4   6  12      111.68      190.18     67.14 o 
  -3   6  12      765.78      893.61    113.42 o 
  -2   6  12      818.49      869.75    118.96 o 
  -1   6  12       10.62      -63.68    149.15 o 
   0   6  12      498.39      431.27     97.73 o 
   1   6  12      109.73       67.51     81.38 o 
   2   6  12      233.88      302.32    213.50 o 
   3   6  12        5.12      -55.48     93.51 o 
   4   6  12      132.35      298.11    112.81 o 
   5   6  12       12.00       -7.05    103.78 o 
 -11   7  12       59.67       62.86     78.65 o 
 -10   7  12      132.29      199.44     65.36 o 
  -9   7  12       33.51      -10.24     54.60 o 
  -8   7  12     2008.91     1870.98    113.82 o 
  -7   7  12       79.95       96.44     51.40 o 
  -6   7  12     1432.26     1426.62     93.97 o 
  -5   7  12       62.12       36.40     42.85 o 
  -4   7  12       39.10      100.86     66.09 o 
  -3   7  12      228.18      313.92     73.40 o 
  -2   7  12      151.41      265.91     89.62 o 
  -1   7  12     1042.34     1281.28    295.50 o 
   0   7  12       78.55       23.55    163.27 o 
   1   7  12      193.19      254.97    101.35 o 
   2   7  12       12.59      -65.20     84.73 o 
   3   7  12       23.82       28.78    112.21 o 
   4   7  12        1.23      -54.40     93.34 o 
 -10   8  12       65.97      -28.23     65.29 o 
  -9   8  12        2.38        7.55     59.02 o 
  -8   8  12       72.58       71.73     57.37 o 
  -7   8  12      153.04      142.77     58.14 o 
  -6   8  12      173.69      183.51     57.85 o 
  -5   8  12       94.29       25.56     48.98 o 
  -4   8  12      371.81      392.39     83.84 o 
  -3   8  12       88.83       80.31     71.83 o 
  -2   8  12      481.27      500.87     89.33 o 
  -1   8  12       61.96       83.88     90.28 o 
   0   8  12       71.26       84.59     86.31 o 
   1   8  12        6.57      -14.70     93.61 o 
   2   8  12       32.23      -58.57    155.00 o 
   3   8  12        4.15      -34.55    358.15 o 
  -9   9  12        0.20       76.24     65.72 o 
  -8   9  12      467.98      465.98     77.31 o 
  -7   9  12      108.42      118.11     65.17 o 
  -6   9  12     1202.94     1091.97     94.61 o 
  -5   9  12      219.22      163.08     60.83 o 
  -4   9  12       82.89       55.94     51.62 o 
  -3   9  12       31.08       80.98     74.96 o 
  -2   9  12       18.99       88.53     81.64 o 
  -1   9  12      529.65      651.43    214.32 o 
   0   9  12        2.19      -31.02    216.64 o 
   1   9  12       90.40        3.11    211.20 o 
   2   9  12       29.89      -60.68    161.05 o 
  -7  10  12       76.42      133.92     70.22 o 
  -6  10  12      172.90      100.39     64.74 o 
  -5  10  12      224.15      222.94     67.91 o 
  -4  10  12      416.31      460.31     68.09 o 
  -3  10  12      124.36      173.82     58.14 o 
  -2  10  12       64.88      101.78     83.57 o 
  -1  10  12       15.18       36.31    104.15 o 
   0  10  12        6.04     -113.92    102.28 o 
 -14   1  13        0.25     -219.39    146.26 o 
 -13   1  13       46.64       21.84    122.59 o 
 -12   1  13      496.60      508.34     69.25 o 
 -11   1  13      943.44     1092.99     80.57 o 
 -10   1  13     5279.78     4727.19    218.68 o 
  -9   1  13      824.57      943.75     94.87 o 
  -8   1  13      715.21      732.28     41.84 o 
  -7   1  13        2.14        5.58     20.03 o 
  -6   1  13     3178.07     2710.76    174.41 o 
  -5   1  13     1243.54     1176.01     87.85 o 
  -4   1  13     4412.84     5203.88    323.47 o 
  -3   1  13     1177.86     1269.39     94.57 o 
  -2   1  13       89.80       85.11     35.74 o 
  -1   1  13      566.07      654.24     63.21 o 
   0   1  13      140.83      183.36     45.10 o 
   1   1  13     3558.81     3423.16    536.40 o 
   2   1  13       63.44      139.35     72.61 o 
   3   1  13      230.92      250.29     71.10 o 
   4   1  13        0.10       18.17     56.88 o 
   5   1  13       14.52      -31.46     66.45 o 
   6   1  13       69.25      -37.48    105.95 o 
 -14   2  13       26.69     -154.42    150.62 o 
 -13   2  13      225.14      248.50    100.12 o 
 -12   2  13      559.21      538.38     69.21 o 
 -11   2  13        5.49       -1.71     44.28 o 
 -10   2  13       58.19       70.67     38.41 o 
  -9   2  13      292.98      330.00     43.83 o 
  -8   2  13     4270.46     3975.28    183.08 o 
  -7   2  13      279.05      317.40     64.00 o 
  -6   2  13     1756.03     1594.63    111.66 o 
  -5   2  13       12.76       -9.52     31.69 o 
  -4   2  13     2627.62     3117.29    203.18 o 
  -3   2  13     1091.13     1140.84     85.48 o 
  -2   2  13      324.58      336.24     46.39 o 
  -1   2  13     4050.63     3533.86    221.80 o 
   0   2  13       72.64       85.46     37.86 o 
   1   2  13      208.71      237.16     70.69 o 
   2   2  13        0.57      -60.51    108.69 o 
   3   2  13      306.61      308.59     90.79 o 
   4   2  13       12.64       98.58    122.17 o 
   5   2  13       33.30      574.53    336.86 o 
   6   2  13        0.66      -52.57    111.89 o 
 -13   3  13       13.11      -32.30     68.97 o 
 -12   3  13       59.65       -0.36     57.14 o 
 -11   3  13        0.70      -38.91     45.12 o 
 -10   3  13       77.15        6.73     40.65 o 
  -9   3  13     1321.48     1204.88    109.89 o 
  -8   3  13       10.30      -45.88     38.55 o 
  -7   3  13     2809.43     2609.33    148.56 o 
  -6   3  13       16.47       28.18     57.95 o 
  -5   3  13     3976.13     4158.04    558.82 o 
  -4   3  13      693.45      828.62    201.58 o 
  -3   3  13       53.68      299.15    549.76 o 
  -2   3  13      444.29      513.81    144.88 o 
  -1   3  13      305.00      261.92     75.91 o 
   0   3  13      142.06      229.41    106.90 o 
   1   3  13      175.67     1088.10    546.20 o 
   2   3  13        0.18      -33.51     67.47 o 
   3   3  13      113.93      123.38     96.70 o 
   4   3  13       79.33      574.17    382.72 o 
   5   3  13       97.22       18.51     95.30 o 
 -13   4  13      599.27      705.76    119.99 o 
 -12   4  13      148.56      163.48     69.27 o 
 -11   4  13       27.06       78.88     59.78 o 
 -10   4  13       36.76        9.06     49.34 o 
  -9   4  13        7.04       17.92     46.12 o 
  -8   4  13     3423.21     2986.37    169.60 o 
  -7   4  13      431.54      488.60     56.64 o 
  -6   4  13     6610.89     6445.71    433.99 o 
  -5   4  13        6.27      -15.59     52.60 o 
  -4   4  13        1.95       11.68     72.13 o 
  -3   4  13      585.24      663.78    107.31 o 
  -2   4  13      444.30      597.76    103.20 o 
  -1   4  13      944.66      856.44    275.14 o 
   0   4  13       60.89      513.95    592.24 o 
   1   4  13        1.39       35.25     79.25 o 
   2   4  13      316.27      257.49     81.55 o 
   3   4  13      193.77      151.02     88.45 o 
   4   4  13      720.97      870.21    406.59 o 
   5   4  13      202.89      220.55    104.56 o 
 -12   5  13      180.96      200.13     73.97 o 
 -11   5  13      454.41      346.32     73.33 o 
 -10   5  13       63.39       76.11     51.97 o 
  -9   5  13      134.96       33.85     47.20 o 
  -8   5  13      275.35      340.34     56.11 o 
  -7   5  13     1169.52     1082.84     80.71 o 
  -6   5  13      127.44      164.13     42.07 o 
  -5   5  13       36.69       95.03     67.67 o 
  -4   5  13       26.10      106.04     83.50 o 
  -3   5  13      946.03     1141.72    240.09 o 
  -2   5  13     1588.00     1589.52    195.21 o 
  -1   5  13        5.64      405.64    499.54 o 
   0   5  13     1217.32     1187.60    312.23 o 
   1   5  13      275.65      454.13    221.61 o 
   2   5  13       46.62      753.62    521.37 o 
   3   5  13       74.31      168.93    193.77 o 
   4   5  13      170.38      779.68    412.93 o 
   5   5  13        1.59      -53.78    105.06 o 
 -12   6  13       75.58      118.88     72.36 o 
 -11   6  13     1019.79     1065.64    104.46 o 
 -10   6  13        5.16       43.44     55.38 o 
  -9   6  13      678.27      647.90     76.98 o 
  -8   6  13      372.44      423.80     59.73 o 
  -7   6  13      194.59      203.28     51.32 o 
  -6   6  13      964.73      903.97     76.80 o 
  -5   6  13     2104.71     2057.83    145.40 o 
  -4   6  13       86.13      137.71     83.27 o 
  -3   6  13     1355.42     1781.18    307.29 o 
  -2   6  13        9.56       76.15     80.94 o 
  -1   6  13      703.68      714.29    114.73 o 
   0   6  13       65.42       57.95     82.94 o 
   1   6  13      100.04       97.29    170.44 o 
   2   6  13      279.65      358.02    104.84 o 
   3   6  13       28.57       -0.46     84.05 o 
   4   6  13       44.45       79.89    101.28 o 
 -11   7  13      230.62      286.63     79.67 o 
 -10   7  13      471.20      473.10     77.52 o 
  -9   7  13      134.26      202.28     63.10 o 
  -8   7  13       39.07       47.58     51.19 o 
  -7   7  13      693.77      714.70     86.64 o 
  -6   7  13      313.18      273.19     67.46 o 
  -5   7  13      131.81      190.63     73.08 o 
  -4   7  13      516.23      687.04     95.28 o 
  -3   7  13        1.03       37.20     90.88 o 
  -2   7  13       38.08      -90.63     79.34 o 
  -1   7  13       21.00       29.98     83.56 o 
   0   7  13       12.74     -103.19    328.85 o 
   1   7  13       98.14       92.85    108.06 o 
   2   7  13        0.43      -55.68    142.22 o 
   3   7  13       10.80      -50.88    228.40 o 
 -10   8  13       54.81      113.31     65.88 o 
  -9   8  13      691.07      673.25     85.50 o 
  -8   8  13       30.43      -12.24     92.29 o 
  -7   8  13        0.88       46.51     80.46 o 
  -6   8  13      772.15      630.99     75.08 o 
  -5   8  13      906.04      963.99    124.46 o 
  -4   8  13      813.64      950.56    111.56 o 
  -3   8  13       86.27      198.84     81.51 o 
  -2   8  13       54.08      136.46    145.27 o 
  -1   8  13        1.15      -63.26     89.57 o 
   0   8  13      521.50      399.26    117.14 o 
   1   8  13       35.97       55.84    102.02 o 
   2   8  13      538.94      653.03    260.01 o 
  -9   9  13      526.55      587.52     88.09 o 
  -8   9  13       20.99       84.32     66.11 o 
  -7   9  13      614.87      576.88     79.94 o 
  -6   9  13       20.14      -40.05     61.25 o 
  -5   9  13      240.25      214.86     64.51 o 
  -4   9  13       69.31       17.25     55.77 o 
  -3   9  13       12.67       72.41     84.30 o 
  -2   9  13       42.59       31.04     91.01 o 
  -1   9  13       84.28      208.77    112.13 o 
   0   9  13      103.85      153.38    112.77 o 
   1   9  13      145.56       47.48    260.97 o 
  -6  10  13        6.19      -75.89     62.32 o 
  -5  10  13      170.52      136.54     67.29 o 
  -4  10  13       49.10       50.02     59.91 o 
  -3  10  13      167.91      235.73     95.16 o 
  -2  10  13        5.11       -7.58    105.70 o 
 -14   0  14      929.36      889.71    266.04 o 
 -13   0  14       54.27      175.90    164.84 o 
 -12   0  14      389.75      553.09    152.44 o 
 -11   0  14        4.80       73.28     98.03 o 
 -10   0  14        5.51      -26.24     76.27 o 
  -9   0  14     4944.63     4922.45    258.67 o 
  -8   0  14       29.24       23.31     46.30 o 
  -7   0  14     4724.59     4174.47    218.71 o 
  -6   0  14      829.99      751.88     96.07 o 
  -5   0  14      309.12      356.49     66.69 o 
  -4   0  14      905.18     1103.29    132.57 o 
  -3   0  14     4751.18     4836.39    422.33 o 
  -2   0  14     4137.33     3615.28    321.59 o 
  -1   0  14      433.91      410.78     74.72 o 
   0   0  14     1091.06     1028.27    121.32 o 
   1   0  14       21.64      -18.61     55.47 o 
   2   0  14       72.01      -53.92    302.67 o 
   3   0  14        9.76      -21.73     87.32 o 
   4   0  14      108.31       34.32    132.56 o 
   5   0  14       11.05     -106.79    188.43 o 
 -14   1  14       16.10      -92.12    143.50 o 
 -13   1  14        0.92      -47.72    107.35 o 
 -12   1  14      654.77      764.97    119.62 o 
 -11   1  14      671.88      576.80     60.38 o 
 -10   1  14      682.00      736.20     60.29 o 
  -9   1  14      469.36      440.49     45.64 o 
  -8   1  14       16.95       23.07     29.41 o 
  -7   1  14      263.71      296.75     30.94 o 
  -6   1  14       13.01      -10.22     70.17 o 
  -5   1  14     1154.00     1186.13     87.96 o 
  -4   1  14      151.98      202.37     54.24 o 
  -3   1  14      331.95      344.05     51.59 o 
  -2   1  14      390.06      379.74     50.06 o 
  -1   1  14       51.96       61.61     34.78 o 
   0   1  14      594.99      603.92    181.24 o 
   1   1  14       27.04       62.83     43.39 o 
   2   1  14       13.19      -47.04    113.67 o 
   3   1  14       47.67      -13.73    152.71 o 
   4   1  14       86.61       94.82     89.97 o 
   5   1  14        0.84      -13.32    103.04 o 
 -13   2  14      216.30      246.37     71.39 o 
 -12   2  14      463.79      627.19     68.54 o 
 -11   2  14      106.48      120.68     48.03 o 
 -10   2  14      390.43      388.62     50.49 o 
  -9   2  14      323.51      398.82     45.65 o 
  -8   2  14      198.74      208.97     35.89 o 
  -7   2  14     5778.71     5108.84    230.35 o 
  -6   2  14     1176.19     1190.65     91.04 o 
  -5   2  14      565.00      580.25     89.45 o 
  -4   2  14     1621.79     1901.61    135.86 o 
  -3   2  14        4.21        7.74     41.95 o 
  -2   2  14     3119.32     2661.96    249.89 o 
  -1   2  14       55.98       55.18     63.33 o 
   0   2  14      159.55       73.13    119.25 o 
   1   2  14        6.27      -51.33    150.29 o 
   2   2  14       10.06      -19.47    164.07 o 
   3   2  14      313.39      509.55    298.62 o 
   4   2  14       63.56       31.94    125.43 o 
   5   2  14       29.00      136.07    129.11 o 
 -13   3  14       54.02      -32.44     65.95 o 
 -12   3  14      577.57      519.31     81.78 o 
 -11   3  14     1276.26     1280.41    101.84 o 
 -10   3  14      531.31      566.84     68.33 o 
  -9   3  14      542.37      633.93     64.73 o 
  -8   3  14      191.72      216.10     46.66 o 
  -7   3  14     1841.07     1609.50    102.71 o 
  -6   3  14     1711.85     2081.62    752.73 o 
  -5   3  14     9186.68     8604.24    737.66 o 
  -4   3  14     4419.63     5585.44   1587.63 o 
  -3   3  14     1288.26     1268.81    357.38 o 
  -2   3  14        2.63      -36.80    303.52 o 
  -1   3  14      438.68       74.27    851.47 o 
   0   3  14     1522.59     1458.69    851.99 o 
   1   3  14       40.59      349.68    547.79 o 
   2   3  14      237.91      318.25     94.97 o 
   3   3  14       18.79       45.78     82.63 o 
   4   3  14        2.76        8.96     92.00 o 
   5   3  14       63.09       96.23    214.00 o 
 -13   4  14       86.11      125.27     78.86 o 
 -12   4  14      431.96      524.83     83.86 o 
 -11   4  14      319.96      343.03     66.17 o 
 -10   4  14      747.09      806.99     81.46 o 
  -9   4  14      108.69      146.24     47.73 o 
  -8   4  14      210.93      226.04     52.96 o 
  -7   4  14     1085.87      953.51     74.64 o 
  -6   4  14     1003.46     1097.50    290.30 o 
  -5   4  14      194.20      250.58     76.04 o 
  -4   4  14       83.96      158.45     90.82 o 
  -3   4  14      164.05      109.22     72.63 o 
  -2   4  14       77.47       29.56    184.65 o 
  -1   4  14      394.29     1356.59    828.96 o 
   0   4  14        1.21       -1.89    115.98 o 
   1   4  14      332.15      361.61     87.28 o 
   2   4  14       29.36      107.40    160.79 o 
   3   4  14       65.00       40.83     91.73 o 
   4   4  14        8.31      -76.96     94.26 o 
 -12   5  14      191.15      249.22     75.33 o 
 -11   5  14      314.54      459.07     84.59 o 
 -10   5  14     1844.90     1410.32    103.25 o 
  -9   5  14      283.10      237.34     56.39 o 
  -8   5  14     1168.89     1214.44     95.64 o 
  -7   5  14      162.23      134.48     49.43 o 
  -6   5  14     1068.22     1069.48    120.20 o 
  -5   5  14     2967.72     2994.30    387.60 o 
  -4   5  14       27.48      -20.72     76.72 o 
  -3   5  14     1435.42     1455.84    364.19 o 
  -2   5  14      555.43      649.82    137.12 o 
  -1   5  14      401.68      426.16    101.19 o 
   0   5  14     1045.31     1116.79    529.62 o 
   1   5  14       21.55       53.21    145.25 o 
   2   5  14       54.08      704.21    536.74 o 
   3   5  14        5.08      -16.72     82.69 o 
   4   5  14        4.33       59.19    155.60 o 
 -12   6  14       46.55       64.64     71.04 o 
 -11   6  14       44.27       53.55     67.57 o 
 -10   6  14     1123.42     1146.25    100.98 o 
  -9   6  14       11.40      -23.82     54.38 o 
  -8   6  14       13.07      -14.75     49.02 o 
  -7   6  14      275.31      313.37     54.99 o 
  -6   6  14       54.94       83.89     65.66 o 
  -5   6  14     1530.25     1685.10    158.23 o 
  -4   6  14      218.26      354.00    102.01 o 
  -3   6  14      480.59      529.83    118.88 o 
  -2   6  14      398.23      332.64     93.00 o 
  -1   6  14       46.22       22.81     84.77 o 
   0   6  14       65.65      -24.64    307.92 o 
   1   6  14      262.83      306.77    106.23 o 
   2   6  14        7.12      -53.73    138.71 o 
   3   6  14        0.04      495.85    457.14 o 
 -11   7  14       38.87      112.45     69.23 o 
 -10   7  14      634.22      666.83     88.99 o 
  -9   7  14       80.37       59.28     58.19 o 
  -8   7  14     1631.92     1448.75    101.01 o 
  -7   7  14       48.75       79.01     52.56 o 
  -6   7  14      936.44      956.90     84.51 o 
  -5   7  14       60.41       53.59     75.26 o 
  -4   7  14       12.15       33.32     89.57 o 
  -3   7  14     1486.22     1390.21    169.44 o 
  -2   7  14      737.50      739.67    126.15 o 
  -1   7  14      444.01      595.08    145.13 o 
   0   7  14      116.22       45.89    244.89 o 
   1   7  14        6.70       52.51     88.58 o 
   2   7  14       11.59      -33.70     98.03 o 
 -10   8  14       18.29       28.87     66.21 o 
  -9   8  14       62.85       74.67     82.69 o 
  -8   8  14       52.21       57.52     58.39 o 
  -7   8  14      315.17      390.19     71.17 o 
  -6   8  14       79.32      130.91     63.06 o 
  -5   8  14        5.43      -34.02     49.73 o 
  -4   8  14        7.78       14.98     92.95 o 
  -3   8  14       50.68      158.87    135.96 o 
  -2   8  14       11.37      -74.17    121.38 o 
  -1   8  14       64.97      -52.19    105.38 o 
   0   8  14      117.26       95.91     96.57 o 
   1   8  14        5.69      -97.56    104.23 o 
  -8   9  14      280.83      262.41     73.06 o 
  -7   9  14       43.21        5.81     59.39 o 
  -6   9  14      234.11      151.48     68.74 o 
  -5   9  14        0.31       -3.68     62.12 o 
  -4   9  14        0.34       80.04     90.38 o 
  -3   9  14      503.09      543.60    129.56 o 
  -2   9  14        4.09      -31.91     94.41 o 
  -1   9  14      349.10      325.47    125.07 o 
   0   9  14       15.47      -38.48    173.20 o 
 -14   1  15        0.42       -4.91    131.61 o 
 -13   1  15      194.82      153.36    106.14 o 
 -12   1  15      427.36      528.45    102.53 o 
 -11   1  15     1006.81     1065.99     78.14 o 
 -10   1  15      795.25      788.68     62.77 o 
  -9   1  15       93.69      126.89     37.05 o 
  -8   1  15      402.87      470.68     44.14 o 
  -7   1  15      186.65      162.23     51.24 o 
  -6   1  15     5099.46     4651.78    289.31 o 
  -5   1  15     1280.08     2191.96    238.91 o 
  -4   1  15     1500.93     1626.93    198.24 o 
  -2   1  15       24.28       -4.36     37.43 o 
  -1   1  15     1413.85     1306.02     99.66 o 
   0   1  15        7.46      -30.01    196.97 o 
   1   1  15      556.66      667.59    223.92 o 
   2   1  15       35.82       53.93     76.04 o 
   3   1  15        5.23       14.19    111.54 o 
   4   1  15        4.21       25.19     92.51 o 
 -13   2  15       27.63      126.23    102.99 o 
 -12   2  15      110.56      168.13     55.01 o 
 -11   2  15      605.87      665.43     65.32 o 
 -10   2  15      263.82      280.67     47.93 o 
  -9   2  15      532.97      500.15     48.30 o 
  -8   2  15     3198.67     2806.28    134.67 o 
  -7   2  15        7.49        0.20     58.97 o 
  -6   2  15        7.31       31.68     63.28 o 
  -5   2  15      589.84     1092.92    176.52 o 
  -4   2  15     1041.81     1310.70    160.26 o 
  -3   2  15      206.37      261.29     81.68 o 
  -2   2  15      144.64      193.00     73.93 o 
   0   2  15       76.94      122.65     66.99 o 
   1   2  15       21.37       92.40     73.20 o 
   2   2  15       14.77      881.33    467.87 o 
   3   2  15      126.86      230.25    111.67 o 
   4   2  15       53.67        9.26    165.77 o 
 -13   3  15       23.36      -79.65     64.99 o 
 -12   3  15      196.97      255.90     70.71 o 
 -11   3  15      197.57      173.60     68.71 o 
 -10   3  15       85.48       72.52     47.19 o 
  -9   3  15      607.02      561.68     64.42 o 
  -8   3  15       23.25        5.24     41.16 o 
  -7   3  15       14.98      -20.89     63.89 o 
  -6   3  15       96.68      555.19    370.48 o 
  -5   3  15       76.22      303.25    180.62 o 
  -4   3  15     1402.34     1665.77    190.35 o 
  -3   3  15      321.01      411.01     91.81 o 
  -2   3  15      777.08      595.48    107.01 o 
  -1   3  15      130.79      705.12   1098.63 o 
   0   3  15       97.99      961.11    812.57 o 
   1   3  15       58.03       71.26     71.07 o 
   2   3  15       41.68      432.45    470.01 o 
   3   3  15        1.09      105.30    181.62 o 
   4   3  15        1.45      165.66     96.74 o 
 -13   4  15      644.39      650.89     97.72 o 
 -12   4  15        3.96      -64.67     61.26 o 
 -11   4  15       14.52       -3.02     81.09 o 
 -10   4  15      383.77      414.93     67.48 o 
  -9   4  15      124.85      111.36     49.49 o 
  -8   4  15     1104.78     1117.16     89.16 o 
  -7   4  15       32.99       39.27     51.26 o 
  -6   4  15       93.68      153.01     71.60 o 
  -5   4  15      264.83      320.50    114.59 o 
  -4   4  15      144.82      189.62    102.51 o 
  -3   4  15     1326.18      459.40    854.44 o 
  -2   4  15       75.34      109.75     81.61 o 
  -1   4  15      252.25     2432.17   1101.24 o 
   0   4  15       27.94     1090.17    829.58 o 
   1   4  15      136.28     1974.28    732.84 o 
   2   4  15       10.16      -67.58    155.65 o 
   3   4  15       86.50      476.92    441.01 o 
   4   4  15       56.55     1020.81    433.78 o 
 -12   5  15      162.84      229.38     75.28 o 
 -11   5  15        1.76      -17.14     88.86 o 
 -10   5  15      475.76      533.52     73.11 o 
  -9   5  15     2135.38     1817.01    118.86 o 
  -8   5  15      234.58      278.87     58.74 o 
  -7   5  15     1617.23     1578.20    109.92 o 
  -6   5  15      891.87     1155.79    284.12 o 
  -5   5  15      314.80      512.45    120.01 o 
  -4   5  15       17.57      101.74     91.68 o 
  -3   5  15      226.37      338.90    161.16 o 
  -2   5  15      534.98      871.47    524.30 o 
  -1   5  15       57.80       67.84    139.26 o 
   1   5  15       12.66      524.65    669.64 o 
   2   5  15       18.43       26.80     90.38 o 
   3   5  15       52.86      -53.58    169.67 o 
 -11   6  15       89.27       75.31     65.24 o 
 -10   6  15      237.82      340.46     70.11 o 
  -9   6  15       60.63      137.56     59.40 o 
  -8   6  15      666.72      632.43     79.10 o 
  -7   6  15     1051.49     1118.40     96.44 o 
  -6   6  15        8.84      -55.12    101.02 o 
  -5   6  15      198.46      407.99    126.67 o 
  -4   6  15       24.43      124.08    141.35 o 
  -3   6  15       95.47       14.58    130.71 o 
  -2   6  15      218.09      220.93    156.93 o 
  -1   6  15        2.90       42.04    159.37 o 
   0   6  15      421.15      649.74    295.06 o 
   1   6  15        0.77      470.05    644.08 o 
   2   6  15      192.79      433.67    181.32 o 
 -11   7  15      419.85      403.38     86.74 o 
 -10   7  15      137.37      124.04     67.65 o 
  -9   7  15       45.84       18.01     63.10 o 
  -8   7  15       77.22       80.20     58.92 o 
  -7   7  15      138.76      158.83     56.17 o 
  -6   7  15      165.06      169.12    104.09 o 
  -5   7  15       10.26      -53.92    107.82 o 
  -4   7  15        8.00       30.73    249.33 o 
  -3   7  15      142.75      189.92     98.77 o 
  -2   7  15      462.86      489.88    130.50 o 
  -1   7  15      419.68      275.70    115.93 o 
   0   7  15       24.75      111.10    101.47 o 
   1   7  15      114.58      238.23    212.36 o 
  -9   8  15      115.95      224.87     73.25 o 
  -8   8  15        4.04      -20.58     63.37 o 
  -7   8  15      793.14      779.90     83.06 o 
  -6   8  15       53.60       52.68     60.88 o 
  -5   8  15     1066.28     1270.27    172.88 o 
  -4   8  15      336.62      486.23    158.16 o 
  -3   8  15      216.87      221.34    138.00 o 
  -2   8  15        9.59      -46.70    105.18 o 
  -1   8  15        5.55     -129.13    263.81 o 
   0   8  15       78.80       68.91    114.05 o 
  -7   9  15        0.99      -28.61     66.72 o 
  -6   9  15       84.09        0.85     66.86 o 
  -5   9  15       52.09       -6.77     67.43 o 
  -4   9  15      215.85      244.71    116.15 o 
  -3   9  15       57.67      137.58    135.65 o 
  -2   9  15      114.12      192.04    113.64 o 
 -13   0  16      164.59      121.78    143.64 o 
 -12   0  16       32.64       25.63    109.62 o 
 -11   0  16     1005.24     1107.99    167.43 o 
 -10   0  16     1669.93     1670.51    189.86 o 
  -9   0  16    10269.58     9220.70    793.66 o 
  -8   0  16     1349.08     1083.70     93.15 o 
  -7   0  16     2721.09     2571.44    243.48 o 
  -6   0  16      263.03      264.67     70.45 o 
  -5   0  16     1168.09     1685.82    207.64 o 
  -4   0  16      948.62     1060.53    136.06 o 
  -3   0  16      894.79      914.39    117.62 o 
  -2   0  16      754.27      791.73    107.26 o 
  -1   0  16       25.86       63.72     66.97 o 
   0   0  16      370.79      290.04     78.55 o 
   1   0  16       74.21       48.50    232.09 o 
   2   0  16     1147.38     1157.15    141.26 o 
   3   0  16        8.60      -62.32    144.72 o 
   4   0  16       21.31     -247.41    313.32 o 
 -13   1  16       15.76      -78.59     89.81 o 
 -12   1  16       75.96      158.16     84.08 o 
 -11   1  16      189.74      129.46     71.38 o 
 -10   1  16       21.73      -25.83     38.42 o 
  -9   1  16       44.65       16.76     34.32 o 
  -8   1  16        5.60      -13.36     30.50 o 
  -7   1  16     1343.19     1197.82     96.37 o 
  -6   1  16      318.85      304.26     51.24 o 
  -5   1  16       47.33       82.70     76.96 o 
  -4   1  16      178.64      216.14     59.69 o 
  -3   1  16      813.84      920.55     85.82 o 
  -2   1  16       93.85      122.34     47.76 o 
  -1   1  16      301.66      393.65     88.46 o 
   0   1  16      500.48      531.08    159.14 o 
   1   1  16       42.67      -87.75    449.66 o 
   2   1  16       67.46       26.24    159.49 o 
   3   1  16        6.11      -58.57    135.15 o 
   4   1  16        1.06      -26.35    157.81 o 
 -13   2  16       15.66       16.09     90.57 o 
 -12   2  16       25.06      -18.05     47.46 o 
 -11   2  16      369.83      299.31     57.24 o 
 -10   2  16       15.26       45.69     43.75 o 
  -9   2  16     2087.44     1837.05    115.77 o 
  -8   2  16      276.69      235.32     49.26 o 
  -7   2  16       60.28      114.81     66.62 o 
  -6   2  16      371.32      418.55     93.85 o 
  -5   2  16      727.53     1344.53    197.27 o 
  -4   2  16     2240.39     2599.75    257.14 o 
  -3   2  16      894.79     1013.09    135.13 o 
  -2   2  16     1152.54     1029.66    130.83 o 
  -1   2  16       83.73      139.31     71.02 o 
   0   2  16        4.89      -67.86    262.80 o 
   1   2  16       19.65      -23.17    333.03 o 
   2   2  16      117.72       64.62    117.55 o 
   3   2  16        0.65        1.35     92.05 o 
 -13   3  16        5.50       36.22     70.82 o 
 -12   3  16      866.19      961.07     97.09 o 
 -11   3  16      940.91      927.63     88.39 o 
 -10   3  16        6.86      -16.56     97.85 o 
  -9   3  16       73.00       70.30     47.10 o 
  -8   3  16      153.10      148.42     49.91 o 
  -7   3  16     1512.47     1401.87    159.48 o 
  -6   3  16      357.20      450.81    286.49 o 
  -5   3  16     1567.90     2093.28    234.35 o 
  -4   3  16       59.49      232.35    102.00 o 
  -3   3  16       19.75      -60.03     77.76 o 
  -2   3  16      312.00      287.01     90.75 o 
  -1   3  16       15.26      -61.66    750.78 o 
   0   3  16      594.43      685.06    562.52 o 
   1   3  16       69.80      -32.07     70.70 o 
   2   3  16        1.09       38.77     89.34 o 
   3   3  16        0.04       20.50     95.58 o 
 -13   4  16      167.81       61.59     69.68 o 
 -12   4  16       78.25       97.45     67.72 o 
 -11   4  16       17.76       56.44     89.61 o 
 -10   4  16      269.79      197.10     58.96 o 
  -9   4  16       11.95        7.19     47.41 o 
  -8   4  16      547.01      485.08     64.12 o 
  -7   4  16       22.06       -2.46     73.11 o 
  -6   4  16     1593.61     2884.07    526.24 o 
  -5   4  16      326.24      584.81    143.52 o 
  -4   4  16      182.87      161.65    198.20 o 
  -3   4  16       19.36       64.39    520.80 o 
  -2   4  16      239.59      325.72    107.94 o 
  -1   4  16      139.56      830.75   1240.59 o 
   0   4  16       10.95      710.18    900.36 o 
   1   4  16      250.28      288.52    183.38 o 
   2   4  16        4.41       64.29    107.55 o 
   3   4  16        1.14      -32.05    120.93 o 
 -12   5  16      152.10      206.63     70.77 o 
 -11   5  16       21.63      -44.15     55.21 o 
 -10   5  16      418.34      346.82     71.17 o 
  -9   5  16       38.82       42.28     55.36 o 
  -8   5  16      265.78      287.64     63.56 o 
  -7   5  16     1295.12     1153.57     93.34 o 
  -6   5  16      392.61      380.05    114.95 o 
  -5   5  16     2396.80     2862.13    894.68 o 
  -4   5  16      153.73      657.56    522.08 o 
  -3   5  16        3.69      -88.48    193.21 o 
  -2   5  16      162.12       46.96    488.81 o 
  -1   5  16        6.73      -56.20    928.39 o 
   0   5  16      229.31      718.80    897.33 o 
   1   5  16        1.77      -21.31    110.89 o 
   2   5  16       20.47      534.32    558.54 o 
 -11   6  16      130.01      191.09    122.16 o 
 -10   6  16      611.48      606.42     80.00 o 
  -9   6  16      330.80      273.66     67.91 o 
  -8   6  16      139.70       38.29     61.11 o 
  -7   6  16       86.59       71.57     77.42 o 
  -6   6  16       76.26      158.27    119.38 o 
  -5   6  16      338.30      394.32    122.46 o 
  -4   6  16       23.96      -11.79     93.88 o 
  -3   6  16      200.55      255.84    116.60 o 
  -2   6  16       56.70       17.18    253.36 o 
  -1   6  16      129.95       72.32    165.71 o 
   0   6  16        1.35      -62.01    167.36 o 
   1   6  16       35.71      111.31    138.98 o 
 -10   7  16      961.57      895.10     99.04 o 
  -9   7  16       10.07       12.65     67.41 o 
  -8   7  16      763.13      759.21     88.16 o 
  -7   7  16       84.25      -34.04     66.76 o 
  -6   7  16        1.43       13.16    125.15 o 
  -5   7  16      664.25      906.24    222.42 o 
  -4   7  16      424.32      394.21    124.19 o 
  -3   7  16      438.54      665.98    135.55 o 
  -2   7  16      106.74      -32.29    171.84 o 
  -1   7  16       70.55       45.12    135.70 o 
   0   7  16       27.76      -12.07    104.19 o 
  -9   8  16      218.15      203.99     72.82 o 
  -8   8  16      507.81      561.58     84.16 o 
  -7   8  16        0.31      -16.85     68.40 o 
  -6   8  16      177.75      172.55     77.06 o 
  -5   8  16       64.73      103.30    103.95 o 
  -4   8  16      109.43       37.14    103.53 o 
  -3   8  16       40.55      111.02    119.91 o 
  -2   8  16        1.00      -17.29    111.51 o 
  -1   8  16        1.86     -113.12    461.89 o 
  -6   9  16       25.97      -37.11     69.25 o 
  -5   9  16       59.35        7.56     74.50 o 
  -4   9  16      122.68      200.14    127.20 o 
 -13   1  17      923.37      917.47    152.60 o 
 -12   1  17      304.20      254.97     87.64 o 
 -11   1  17      503.18      601.60     91.94 o 
 -10   1  17       59.94       47.12     38.63 o 
  -9   1  17       51.51       71.91     36.77 o 
  -8   1  17     1244.67     1151.67     68.60 o 
  -7   1  17      178.43      187.27     51.92 o 
  -5   1  17       17.61       22.55     75.46 o 
  -4   1  17      202.26      249.85    101.61 o 
  -3   1  17      434.54      417.56     99.49 o 
  -2   1  17      211.87      156.67     80.71 o 
  -1   1  17      767.70      778.29    121.14 o 
   0   1  17        3.04      -74.38    780.86 o 
   1   1  17      117.67      108.64    135.99 o 
   2   1  17        7.07      -87.69    165.65 o 
   3   1  17        1.05       26.24     96.25 o 
 -13   2  17       30.65      104.79    128.58 o 
 -12   2  17        0.73       11.52     57.09 o 
 -11   2  17      470.19      506.77     68.96 o 
 -10   2  17     1178.31     1020.10     96.84 o 
  -9   2  17      391.97      441.99    128.77 o 
  -8   2  17      169.07      213.74     61.03 o 
  -7   2  17      108.32       95.08     75.76 o 
  -6   2  17      825.92     1554.33    259.52 o 
  -5   2  17      847.67     1539.24    215.54 o 
  -4   2  17     3355.46     3972.79    373.70 o 
  -3   2  17      542.26      598.10    117.46 o 
  -2   2  17       98.53      151.17     83.93 o 
  -1   2  17       12.53        1.49     68.37 o 
   0   2  17       83.90      -48.20    328.22 o 
   1   2  17      187.93      229.78    105.28 o 
   2   2  17        0.16       71.44    128.17 o 
   3   2  17        7.00       89.09    104.55 o 
 -13   3  17       65.68      105.55     71.17 o 
 -12   3  17       26.25       17.83     62.64 o 
 -11   3  17     1004.92     1112.65     94.50 o 
 -10   3  17        4.96       20.68     48.31 o 
  -9   3  17      318.22      356.49     60.98 o 
  -8   3  17        3.28       10.70     46.60 o 
  -7   3  17       81.42       27.04     71.81 o 
  -6   3  17      486.80      659.96    188.37 o 
  -5   3  17      241.59      499.58    144.92 o 
  -4   3  17       11.42      -32.38     95.75 o 
  -3   3  17      132.71      191.05     97.02 o 
  -2   3  17       36.45        4.30     79.87 o 
  -1   3  17      448.14      537.57    494.77 o 
   0   3  17       56.47       -2.07     74.14 o 
   1   3  17       26.76       48.56     79.93 o 
   2   3  17       24.46       40.12     90.75 o 
 -12   4  17      308.30      359.48     71.16 o 
 -11   4  17      462.64      382.05     71.19 o 
 -10   4  17     1573.46     1357.92    103.13 o 
  -9   4  17      458.40      509.68     66.88 o 
  -8   4  17      897.54      965.21     87.12 o 
  -7   4  17        8.38      -26.59     82.76 o 
  -6   4  17      738.33     1293.64    240.37 o 
  -5   4  17       66.90       -0.02    110.00 o 
  -4   4  17     1577.03     1602.03    198.80 o 
  -3   4  17      487.01      581.95    127.18 o 
  -2   4  17      659.72      754.33    135.34 o 
  -1   4  17       83.77       -1.15    230.25 o 
   0   4  17       22.99      675.19    994.57 o 
   1   4  17      216.13      187.33    101.06 o 
   2   4  17       12.64       81.25     99.82 o 
 -12   5  17      109.72       70.60     69.90 o 
 -11   5  17       68.43       -0.53     68.42 o 
 -10   5  17      156.55      195.34     64.88 o 
  -9   5  17      598.40      652.01     81.07 o 
  -8   5  17       50.64       -8.87     53.87 o 
  -7   5  17        8.53       46.95     86.97 o 
  -6   5  17      283.79      422.24    208.35 o 
  -5   5  17      319.31      498.41    146.31 o 
  -4   5  17      946.89     1181.63    698.70 o 
  -3   5  17       70.12       -0.23    533.21 o 
  -2   5  17      157.98      181.85    472.02 o 
  -1   5  17      124.35      160.03    102.36 o 
   0   5  17       27.01      -16.31    140.38 o 
   1   5  17       26.98     -101.63     92.26 o 
 -11   6  17        2.40      -63.73     65.53 o 
 -10   6  17       78.11      137.37     67.20 o 
  -9   6  17      807.55      869.19     91.90 o 
  -8   6  17       90.66       90.54     59.45 o 
  -7   6  17     2298.55     2262.34    227.05 o 
  -6   6  17        0.03      -90.31    116.11 o 
  -5   6  17     1077.36     1606.50    203.01 o 
  -4   6  17      114.00       97.86    123.50 o 
  -3   6  17       29.46     -142.35    144.60 o 
  -2   6  17      361.75      308.95    148.82 o 
  -1   6  17      328.25     1152.29   1117.51 o 
   0   6  17       48.07      112.57    226.50 o 
 -10   7  17        2.59      -21.30     64.86 o 
  -9   7  17      315.62      310.09     75.35 o 
  -8   7  17      272.42      290.67     72.06 o 
  -7   7  17        2.38      -37.80     65.15 o 
  -6   7  17      662.16      788.15    182.53 o 
  -5   7  17        0.19     -101.29    108.92 o 
  -4   7  17       66.07      -19.99    171.95 o 
  -3   7  17       13.79      -26.30    103.93 o 
  -2   7  17       60.10      -88.78    108.84 o 
  -1   7  17       15.65      -62.79     92.80 o 
  -8   8  17        1.11      -62.48     63.72 o 
  -7   8  17      261.06       87.45     74.24 o 
  -6   8  17      307.30      205.38     75.36 o 
  -5   8  17      307.67      411.98    135.55 o 
  -4   8  17        2.28       48.11    117.03 o 
  -3   8  17        0.13       -6.12    112.82 o 
  -2   8  17      337.32      468.13    244.63 o 
 -13   0  18       62.02       40.99    128.15 o 
 -12   0  18       61.19       29.58    108.75 o 
 -11   0  18     1103.11     1181.77    171.06 o 
 -10   0  18       94.58       66.89     81.03 o 
  -9   0  18     1532.66     1412.25    168.51 o 
  -8   0  18        6.83       33.61     72.32 o 
  -7   0  18      302.93      391.18     88.02 o 
  -5   0  18     1603.52     2182.95    258.58 o 
  -4   0  18     2175.17     2445.81    250.64 o 
  -3   0  18      277.88      239.45     94.69 o 
  -2   0  18      258.78      447.94    103.55 o 
  -1   0  18       17.61       61.87     75.48 o 
   1   0  18        2.41     -534.82   1371.88 o 
   2   0  18      179.98      -40.13    600.75 o 
 -13   1  18      131.72      101.08     93.47 o 
 -12   1  18       77.22      146.79    119.86 o 
 -11   1  18      329.93      249.20     76.52 o 
 -10   1  18      132.12      117.58     68.74 o 
  -9   1  18        2.97       27.17     51.74 o 
  -8   1  18      113.72       97.71     80.68 o 
  -7   1  18     1013.23     1000.57    125.29 o 
  -6   1  18      103.48      418.76    211.40 o 
  -5   1  18       57.19      144.04    125.35 o 
  -4   1  18       11.65       83.55     97.24 o 
  -3   1  18        9.78      -26.50     76.97 o 
  -2   1  18       25.71      -76.71     73.46 o 
  -1   1  18        6.11     -105.84     70.56 o 
   0   1  18        1.11       39.14     80.65 o 
   1   1  18        0.89      -23.72    228.57 o 
   2   1  18       11.03      -87.58    357.74 o 
 -13   2  18       17.10      147.97    140.16 o 
 -12   2  18       55.36       68.29    118.14 o 
 -11   2  18      690.90      695.20     73.93 o 
 -10   2  18      531.48      598.47     67.77 o 
  -9   2  18      857.55      741.16     71.84 o 
  -8   2  18      161.94      185.72     45.58 o 
  -7   2  18       88.25      139.93     81.90 o 
  -6   2  18       22.54      112.25    180.89 o 
  -5   2  18       27.58       49.68    130.34 o 
  -4   2  18      508.33      641.43    135.99 o 
  -3   2  18      204.29      276.27    103.18 o 
  -2   2  18        0.39       76.70     85.48 o 
  -1   2  18      103.08      187.51     92.97 o 
   0   2  18       74.89      171.96    211.68 o 
   1   2  18       62.96      -94.58    563.26 o 
   2   2  18       11.13       46.26    257.72 o 
 -12   3  18      225.92      266.78     64.50 o 
 -11   3  18       10.66       18.76     56.90 o 
 -10   3  18       50.68       20.48     76.98 o 
  -9   3  18      893.24      942.12     85.16 o 
  -8   3  18       49.94        8.02     47.50 o 
  -7   3  18     1994.36     1858.21    203.63 o 
  -6   3  18      158.78      327.33    164.55 o 
  -5   3  18        2.76       33.96    129.36 o 
  -4   3  18      212.63      316.50    114.16 o 
  -3   3  18       80.32      109.64     99.54 o 
  -2   3  18      394.91      619.44    126.88 o 
  -1   3  18        2.05      -56.34     86.97 o 
   0   3  18      195.95     2077.65   1325.65 o 
   1   3  18       33.90       31.81    142.80 o 
 -12   4  18      375.61      318.18     70.57 o 
 -11   4  18        1.50       23.42     59.42 o 
 -10   4  18        0.75       -0.61     57.04 o 
  -9   4  18       68.42      179.09     55.87 o 
  -8   4  18      853.36      872.64     82.66 o 
  -7   4  18       78.62      -88.48    163.54 o 
  -6   4  18      788.47     1497.45    224.50 o 
  -5   4  18      108.51      117.99    136.86 o 
  -4   4  18       58.26      160.54    119.20 o 
  -3   4  18      157.36      310.99    119.67 o 
  -2   4  18       17.79      -48.18     94.96 o 
  -1   4  18      178.63     1249.03   2195.57 o 
   0   4  18        2.84      710.78   1167.57 o 
   1   4  18       15.83      561.60    801.73 o 
 -11   5  18        1.10       31.66     63.75 o 
 -10   5  18       72.46       65.96     65.99 o 
  -9   5  18      246.95      248.42     65.23 o 
  -8   5  18        0.91      -21.80     55.66 o 
  -7   5  18      738.29     1059.71    211.52 o 
  -6   5  18        5.92       17.82    128.92 o 
  -5   5  18      166.28      415.65    268.50 o 
  -4   5  18       63.96      249.25    162.65 o 
  -3   5  18        7.76      -28.87    107.86 o 
  -2   5  18      171.56      181.49    115.29 o 
  -1   5  18        0.34      -18.92    430.29 o 
   0   5  18       10.10      -54.55     88.03 o 
 -10   6  18      211.32      303.62    103.92 o 
  -9   6  18       79.55       92.93     66.15 o 
  -8   6  18      312.36      390.56     74.26 o 
  -7   6  18       79.46      125.44    147.82 o 
  -6   6  18      191.38      311.19    160.95 o 
  -5   6  18      136.44      231.69    142.52 o 
  -4   6  18      164.28      189.64    126.09 o 
  -3   6  18        1.90        2.58    114.25 o 
  -2   6  18        0.18      -21.12    417.26 o 
  -1   6  18      263.17      407.95    164.27 o 
  -9   7  18        2.05       17.25     67.86 o 
  -8   7  18      358.67      343.13     76.41 o 
  -7   7  18       44.22      -76.45     66.27 o 
  -6   7  18      221.83      382.60    152.36 o 
  -5   7  18        4.97      -23.63    125.10 o 
  -4   7  18      145.76      187.61    137.21 o 
  -3   7  18       99.58      120.63    121.01 o 
  -2   7  18       86.96       14.69    129.34 o 
  -6   8  18       10.33     -157.18    138.14 o 
  -5   8  18       35.72      100.39    129.92 o 
 -13   1  19      757.02      795.29    180.00 o 
 -12   1  19      139.34      268.12    121.95 o 
 -11   1  19       11.18        3.69     92.68 o 
 -10   1  19      412.70      416.31    113.79 o 
  -9   1  19      192.74      175.82    103.53 o 
  -8   1  19     3934.89     3480.26    328.07 o 
  -7   1  19      212.28      951.16    504.87 o 
  -5   1  19      101.18      129.58    135.90 o 
  -4   1  19      405.76      565.09    134.79 o 
  -3   1  19      658.35      905.38    146.85 o 
  -2   1  19      230.03      225.70    105.21 o 
  -1   1  19      364.07      424.50    108.76 o 
   0   1  19        4.60       29.49     90.39 o 
   1   1  19        5.88     -116.23    404.10 o 
 -12   2  19      122.48      180.06    120.18 o 
 -11   2  19      519.16      596.41    140.01 o 
 -10   2  19      682.78      590.43     67.79 o 
  -9   2  19        2.66      -65.68     43.78 o 
  -8   2  19       35.47        6.41     81.80 o 
  -7   2  19        1.34     -411.91    274.60 o 
  -5   2  19      522.39      860.56    174.48 o 
  -4   2  19      291.09      431.20    131.67 o 
  -3   2  19      189.86      188.09    104.06 o 
  -2   2  19        2.15       34.84     92.68 o 
  -1   2  19       52.26      -11.24     88.39 o 
   0   2  19        6.55       35.90     91.80 o 
   1   2  19       83.32      142.66    327.68 o 
 -12   3  19        5.83       34.46     61.60 o 
 -11   3  19      180.14      258.78     64.20 o 
 -10   3  19       86.64       84.76     61.75 o 
  -9   3  19      105.47       88.67     51.87 o 
  -8   3  19      440.09      468.11    118.72 o 
  -7   3  19       74.52      154.76    208.74 o 
  -6   3  19       83.46      131.41    180.48 o 
  -5   3  19      270.17      389.45    147.29 o 
  -4   3  19       17.78      -90.49    110.76 o 
  -3   3  19       34.96      153.86    111.12 o 
  -2   3  19        0.05      -37.03     95.83 o 
  -1   3  19       13.69       35.19     98.91 o 
   0   3  19       22.09       95.47    187.95 o 
 -11   4  19      145.11       69.29     62.57 o 
 -10   4  19      480.04      417.11     71.78 o 
  -9   4  19      183.03      145.90     72.75 o 
  -8   4  19        0.77        2.75     75.34 o 
  -7   4  19       34.92      -27.82    184.84 o 
  -6   4  19      483.88     1025.54    213.65 o 
  -5   4  19      304.01      440.34    154.77 o 
  -4   4  19      400.71      558.90    155.43 o 
  -3   4  19        1.31      -37.74    109.35 o 
  -2   4  19        8.04      -36.07    101.63 o 
  -1   4  19       41.00       68.55     94.79 o 
   0   4  19       47.48       85.92    105.10 o 
 -11   5  19      234.99      199.64     70.16 o 
 -10   5  19        5.18      -85.14     56.76 o 
  -9   5  19      472.89      477.51     74.19 o 
  -8   5  19      109.93       56.27     63.75 o 
  -7   5  19        1.94        3.07    170.26 o 
  -6   5  19       42.83       56.86    159.15 o 
  -5   5  19      405.27     1588.81   1532.05 o 
  -4   5  19      479.23      825.28    176.81 o 
  -3   5  19       77.06      140.62    125.35 o 
  -2   5  19      119.99      157.23    121.68 o 
  -1   5  19        7.75     1117.04   2525.53 o 
 -10   6  19      109.37       34.21     65.95 o 
  -9   6  19      326.17      311.70     78.29 o 
  -8   6  19        1.25      -52.00     69.94 o 
  -7   6  19      212.78       96.15    162.10 o 
  -6   6  19      228.08       68.94    145.07 o 
  -5   6  19      157.16      190.17    137.46 o 
  -4   6  19      878.36     1353.30    676.54 o 
  -3   6  19       41.15      135.87    122.79 o 
  -2   6  19      145.61      136.34    131.60 o 
  -8   7  19       96.15      130.94     71.98 o 
  -7   7  19      294.44      335.80     97.40 o 
  -6   7  19        0.04      -10.00    155.25 o 
  -5   7  19      296.58      831.40    438.97 o 
  -4   7  19      176.16       18.52    144.46 o 
 -12   0  20      854.99      856.22    161.59 o 
 -11   0  20     1008.44      931.71    153.04 o 
 -10   0  20      320.87      450.62    114.19 o 
  -9   0  20      318.89      369.02     99.70 o 
  -7   0  20      145.15     1431.73   1086.16 o 
 -12   1  20       73.36      -59.16    100.77 o 
 -11   1  20        8.11       31.16     98.21 o 
 -10   1  20        5.94       -5.97     92.41 o 
  -9   1  20      192.74      177.90     93.60 o 
  -8   1  20       98.26       30.73     81.38 o 
  -7   1  20       11.44       -5.97    511.66 o 
  -6   1  20      109.05      463.00    241.86 o 
  -5   1  20      203.60      455.05    164.56 o 
  -4   1  20      169.53      167.71    123.19 o 
  -3   1  20      521.26      741.81    145.29 o 
  -2   1  20       70.12      144.75    101.21 o 
  -1   1  20        3.92       15.71    103.12 o 
 -12   2  20      260.25      311.33    121.46 o 
 -11   2  20       54.01       60.83    108.31 o 
 -10   2  20      548.23      533.91     67.85 o 
  -9   2  20        0.93      -66.32     44.22 o 
  -8   2  20      195.33      201.53     90.18 o 
  -7   2  20      264.68      647.91    338.41 o 
  -6   2  20      275.74      885.70    263.06 o 
  -5   2  20      457.11      865.17    185.51 o 
  -4   2  20       46.62        6.58    121.56 o 
  -3   2  20        1.66      -29.05    103.65 o 
  -2   2  20        7.37      -46.34     98.47 o 
  -1   2  20       28.54       21.33     99.70 o 
   0   2  20       52.31      142.54    108.57 o 
 -11   3  20       38.68       -6.27     55.56 o 
 -10   3  20      449.09      504.20     70.89 o 
  -9   3  20     1279.65     1093.86    114.81 o 
  -7   3  20      565.98     1481.98    342.65 o 
  -6   3  20       25.32       43.71    197.65 o 
  -5   3  20      225.79      289.10    168.08 o 
  -4   3  20        5.56        6.93    127.52 o 
  -3   3  20      314.24      471.95    138.87 o 
  -2   3  20       50.17       21.42     98.13 o 
  -1   3  20       10.67      -58.27    103.65 o 
 -11   4  20        2.67       10.03     58.61 o 
 -10   4  20      290.78      342.35     68.63 o 
  -9   4  20        6.36      -63.46     52.94 o 
  -8   4  20      373.39      671.37    252.84 o 
  -7   4  20       22.52      133.40    196.42 o 
  -6   4  20       14.67       36.42    182.64 o 
  -5   4  20       18.04       70.30    156.57 o 
  -4   4  20       33.26      102.69    135.95 o 
  -3   4  20      195.32      360.71    138.12 o 
  -2   4  20       46.48       48.98    104.27 o 
  -1   4  20       28.08       54.50    113.92 o 
 -10   5  20       14.92       15.46     59.98 o 
  -9   5  20      470.66      393.22     72.88 o 
  -8   5  20      126.54      171.11     78.34 o 
  -7   5  20      291.30      409.47    210.44 o 
  -6   5  20      279.17      837.53    634.82 o 
  -5   5  20       26.16     -143.24    147.97 o 
  -4   5  20      147.42      193.33    149.69 o 
  -3   5  20       30.78       -9.74    114.89 o 
  -2   5  20       96.07       66.54    125.53 o 
  -8   6  20      186.56      169.20     75.36 o 
  -7   6  20      169.74      233.55    184.82 o 
  -6   6  20       11.55      -11.85    154.90 o 
  -5   6  20       44.17      145.77    167.64 o 
  -4   6  20       59.28       -2.98    147.37 o 
 -11   1  21       19.16       10.44    100.14 o 
 -10   1  21     1086.87     1061.83    164.96 o 
  -9   1  21       38.49       41.16     90.58 o 
  -7   1  21       11.39      225.46    645.06 o 
  -6   1  21       27.25     -207.57    240.83 o 
  -5   1  21      114.44      -29.50    165.22 o 
  -4   1  21        9.99       27.91    125.41 o 
 -11   2  21      258.55      266.80    124.35 o 
 -10   2  21       99.56      186.72    113.86 o 
  -9   2  21       11.67      -44.99     47.32 o 
  -8   2  21      179.66     1441.23    856.19 o 
  -7   2  21       11.81     -249.42    405.03 o 
  -6   2  21      560.70     1504.77    323.30 o 
  -5   2  21       43.94       -6.76    163.87 o 
  -4   2  21       13.12      159.55    138.75 o 
  -3   2  21       50.96       39.94    121.04 o 
  -2   2  21        0.92       62.31    114.26 o 
 -11   3  21      124.39      122.67     61.76 o 
 -10   3  21       61.14       23.74     83.61 o 
  -9   3  21        1.09      -55.75     52.48 o 
  -8   3  21       43.37      384.17    383.03 o 
  -7   3  21      151.13      250.05    310.89 o 
  -6   3  21       46.69      316.15    228.38 o 
  -5   3  21      213.63      399.02    186.43 o 
  -4   3  21       13.45       27.82    139.28 o 
  -3   3  21       91.86      109.55    117.28 o 
  -2   3  21       18.54      113.30    120.59 o 
 -10   4  21       23.30      -12.08     59.25 o 
  -9   4  21       31.82      -18.34     69.34 o 
  -8   4  21      293.33      499.58    281.85 o 
  -7   4  21       16.22       -3.51    241.18 o 
  -5   4  21       11.23      -61.96    166.05 o 
  -4   4  21       64.74      135.35    147.99 o 
  -3   4  21        3.15      -55.99    127.96 o 
  -9   5  21      120.97       70.44    105.87 o 
  -8   5  21        0.86      297.16    198.16 o 
  -7   5  21       90.76       42.14    192.07 o 
  -6   5  21       57.49      346.27    206.80 o 
  -5   5  21       27.76     -151.22    165.09 o 
  -4   5  21       47.39       78.12    141.49 o 
 -11   1  22       31.85      110.24    108.31 o 
 -10   1  22      119.73       61.98    106.66 o 
  -7   1  22       35.98      -30.98    805.11 o 
 -10   2  22       94.50      113.06    110.08 o 
  -9   2  22       46.48       43.18     51.26 o 
  -8   2  22        0.42      204.22   1273.67 o 
  -6   2  22       38.30      120.07    264.98 o 
  -5   2  22      117.17      190.33    198.93 o 
  -4   2  22       27.32       47.39    151.57 o 
  -3   2  22       32.80      -59.68    127.70 o 
 -10   3  22       47.00       84.74     58.02 o 
  -9   3  22      400.35     1778.88    539.60 o 
  -8   3  22       20.91     -178.60    473.14 o 
  -7   3  22       11.60      375.63    359.65 o 
  -6   3  22       15.75       91.54    248.99 o 
  -5   3  22      249.96      517.52    218.76 o 
  -4   3  22      154.61      242.23    166.73 o 
  -8   4  22      197.29      395.39    303.37 o 
  -7   4  22        1.52     -109.70    263.19 o 
  -6   4  22        0.05       23.61    225.54 o 
  -5   4  22       23.31        0.70    186.06 o 
  -7   2  23       61.85     -317.22    588.53 o 
  -6   2  23      236.06      736.86    350.82 o 
  -5   2  23       31.51      -72.93    201.60 o 
                                                 
